# Supplementary material for: (5S,6S)-4,5-Dimethyl-3-methyl­acryloyl-6-phenyl-1,3,4-oxadiazinan-2-one
Source: Acta Crystallogr Sect E Struct Rep Online. 2008 May 17;64(Pt 6):o1101. doi: 10.1107/S1600536808013986 (PMC2961593; doi:10.1107/S1600536808013986)
Supplement: Supplementary file 1 [file e-64-o1101-sup1.cif]

##############################################################################
###                                                                        ###
###        Electronic paper (Acta Crystallographica Section E)             ###
###                                                                        ###
##############################################################################
#                                                                            #
# This CIF contains the data in a paper accepted for publication in Acta     #
# Crystallographica Section E. It conforms to the requirements of Notes      #
# for Authors for Section E, and has been peer reviewed under the auspices   #
# of the IUCr Commission on Journals.                                        #
#                                                                            #
# Full details of the Crystallographic Information File format               #
# are given in the paper "The Crystallographic Information File (CIF):       #
# a New Standard Archive File for Crystallography" by S. R. Hall, F. H.      #
# Allen and I. D. Brown [Acta Cryst. (1991), A47, 655-685].                  #
#                                                                            #
# The current version of the core CIF dictionary is obtainable from          #
# ftp://ftp.iucr.org/pub/cif_core.dic. The current version number is 2.4.    #
#                                                                            #
# Software is freely available for graphical display of the structure(s) in  #
# this CIF.  For information consult the CIF home page http://www.iucr.org/  #
# cif/home.html                                                              #
#                                                                            #
# This file may be used for bona fide research purposes within the           #
# scientific community so long as proper attribution is given to the journal # 
# article from which it was obtained.                                        #
#                                                                            #
##############################################################################
                                             
data_global
_audit_creation_method     'WinGX routine CIF_UPDATE'
_audit_conform_dict_name     cif_core.dic
_audit_conform_dict_version     2.3
_journal_date_recd_electronic     2008-05-09
_journal_date_accepted     2008-05-09
_journal_name_full     'Acta Crystallographica, Section E'
_journal_year     2008
_journal_volume     64
_journal_issue      6
_journal_page_first     o1101
_journal_page_last     o1101
_journal_paper_category     QO
_journal_coeditor_code     ZL2116
_publ_contact_author_name     'Ferrence, Gregory M.'
_publ_contact_author_address
;
CB 4160
Department of Chemistry
Illinois State University
Normal, IL 61790
;
_publ_contact_author_email     ferrence@illinoisstate.edu
_publ_contact_author_fax     '(309)4385538'
_publ_contact_author_phone     '(309)4387971'
_publ_section_title
;\
(5<i>S</i>,6<i>S</i>)-4,5-Dimethyl-3-methylacryloyl-6-phenyl-1,3,4-oxadiazinan-\
2-one
;
loop_
    _publ_author_name
    _publ_author_address
    'Stanley A. Knott'
;
CB 4160
Department of Chemistry
Illinois State University
Normal, IL 61790
USA
;
    'Shawn R. Hitchcock'
;
CB 4160
Department of Chemistry
Illinois State University
Normal, IL 61790
USA
;
    'Gregory M. Ferrence'
;
CB 4160
Department of Chemistry
Illinois State University
Normal, IL 61790
USA
;
data_I
_audit_creation_method     'WinGX routine CIF_UPDATE'
_chemical_name_systematic
;
(5<i>S</i>,6<i>S</i>)-4,5-Dimethyl-3-methylacryloyl-6-phenyl-
1,3,4-oxadiazinan-2-one
;
_chemical_formula_moiety     'C15 H18 N2 O3'
_chemical_formula_sum     'C15 H18 N2 O3'
_chemical_formula_iupac     'C15 H18 N2 O3'
_chemical_formula_weight     274.31
_symmetry_cell_setting     orthorhombic
_symmetry_space_group_name_H-M     'P 21 21 21'
_symmetry_space_group_name_Hall     'P 2ac 2ab'
loop_
    _symmetry_equiv_pos_as_xyz
    'x, y, z'
    '-x+1/2, -y, z+1/2'
    'x+1/2, -y+1/2, -z'
    '-x, y+1/2, -z+1/2'
_cell_length_a     8.7962(6)
_cell_length_b     9.7797(6)
_cell_length_c     16.6782(11)
_cell_angle_alpha     90
_cell_angle_beta     90
_cell_angle_gamma     90
_cell_volume     1434.73(16)
_cell_formula_units_Z     4
_cell_measurement_reflns_used     7730
_cell_measurement_theta_min     3.316
_cell_measurement_theta_max     26.388
_cell_measurement_temperature     193(2)
_exptl_crystal_description     prism
_exptl_crystal_colour     colourless
_exptl_crystal_size_max     0.46
_exptl_crystal_size_mid     0.38
_exptl_crystal_size_min     0.21
_exptl_crystal_density_diffrn     1.27
_exptl_crystal_density_method     'not measured'
_exptl_crystal_F_000     584
_exptl_absorpt_coefficient_mu     0.089
_exptl_absorpt_correction_type     multi-scan
_exptl_absorpt_process_details     '(SADABS in SAINT-Plus; Bruker, 2003)'
_exptl_absorpt_correction_T_min     0.8646
_exptl_absorpt_correction_T_max     0.9815
_diffrn_ambient_temperature     193(2)
_diffrn_radiation_type     MoK\a
_diffrn_radiation_wavelength     0.71073
_diffrn_radiation_source     'sealed tube'
_diffrn_radiation_monochromator     'graphite'
_diffrn_measurement_device_type     'Bruker P4/R4/SMART 1000 CCD'
_diffrn_measurement_method     /w
_diffrn_reflns_number     9610
_diffrn_reflns_av_R_equivalents     0.032
_diffrn_reflns_theta_min     2.41
_diffrn_reflns_theta_max     26.39
_diffrn_reflns_theta_full     26.39
_diffrn_measured_fraction_theta_max     0.998
_diffrn_measured_fraction_theta_full     0.998
_diffrn_reflns_limit_h_min     -10
_diffrn_reflns_limit_h_max     11
_diffrn_reflns_limit_k_min     -11
_diffrn_reflns_limit_k_max     12
_diffrn_reflns_limit_l_min     -20
_diffrn_reflns_limit_l_max     20
_diffrn_standards_number     0
_diffrn_standards_decay_%     0
_reflns_number_total     1702
_reflns_number_gt     1593
_reflns_threshold_expression     I>2\s(I)
_refine_ls_structure_factor_coef     Fsqd
_refine_ls_matrix_type     full
_refine_ls_R_factor_all     0.0348
_refine_ls_R_factor_gt     0.0318
_refine_ls_wR_factor_gt     0.0789
_refine_ls_wR_factor_ref     0.0803
_refine_ls_goodness_of_fit_ref     1.067
_refine_ls_restrained_S_all     1.067
_refine_ls_number_reflns     1702
_refine_ls_number_parameters     181
_refine_ls_number_restraints     0
_refine_ls_hydrogen_treatment     constr
_refine_ls_weighting_scheme     calc
_refine_ls_weighting_details
          'calc w=1/[\s^2^(Fo^2^)+(0.039P)^2^+0.2942P] where P=(Fo^2^+2Fc^2^)/3'
_refine_ls_shift/su_max     0
_refine_ls_shift/su_mean     0
_refine_diff_density_max     0.153
_refine_diff_density_min     -0.125
_refine_ls_extinction_method     none
_refine_ls_abs_structure_Flack     .
loop_
    _atom_type_symbol
    _atom_type_description
    _atom_type_scat_dispersion_real
    _atom_type_scat_dispersion_imag
    _atom_type_scat_source
    C C 0.0033 0 'International Tables Vol C Tables 4.2.6.8 and 6.1.1.4'
    H H 0 0 'International Tables Vol C Tables 4.2.6.8 and 6.1.1.4'
    N N 0.0061 0 'International Tables Vol C Tables 4.2.6.8 and 6.1.1.4'
    O O 0.0106 0 'International Tables Vol C Tables 4.2.6.8 and 6.1.1.4'
_computing_data_collection     'SMART (Bruker, 2003)'
_computing_cell_refinement     'SMART (Bruker, 2003)'
_computing_data_reduction     'SAINT-Plus (Bruker, 2003)'
_computing_structure_solution     'SIR2004 (Burla <i>et al.</i>,  2005)'
_computing_structure_refinement     'SHELXL97 (Sheldrick, 2008)'
_computing_molecular_graphics
;
<i>ORTEP-3</i> for Windows (Farrugia, 1997)
;
_computing_publication_material
              '<i>WinGX</i> (Farrugia, 1999) and <i>publCIF</i> (Westrip, 2008)'
loop_
    _atom_site_type_symbol
    _atom_site_label
    _atom_site_fract_x
    _atom_site_fract_y
    _atom_site_fract_z
    _atom_site_U_iso_or_equiv
    _atom_site_adp_type
    _atom_site_calc_flag
    _atom_site_refinement_flags
    _atom_site_occupancy
    _atom_site_disorder_assembly
    _atom_site_disorder_group
    O O1 0.56811(14) 0.91142(13) 0.46559(7) 0.0296(3) Uani d . 1 . .
    C C2 0.6459(2) 0.85642(18) 0.40478(10) 0.0255(4) Uani d . 1 . .
    N N3 0.56076(17) 0.80251(16) 0.34127(8) 0.0270(3) Uani d . 1 . .
    N N4 0.40508(18) 0.76608(16) 0.35333(9) 0.0281(3) Uani d . 1 . .
    C C5 0.3312(2) 0.8846(2) 0.39098(11) 0.0275(4) Uani d . 1 . .
    H H5 0.3518 0.9668 0.357 0.033 Uiso calc R 1 . .
    C C6 0.4005(2) 0.90915(19) 0.47323(10) 0.0266(4) Uani d . 1 . .
    H H6 0.3726 0.8301 0.5083 0.032 Uiso calc R 1 . .
    C C7 0.3531(2) 1.0377(2) 0.51526(11) 0.0293(4) Uani d . 1 . .
    C C8 0.2870(2) 1.0285(2) 0.59025(12) 0.0382(5) Uani d . 1 . .
    H H8 0.2767 0.9415 0.615 0.046 Uiso calc R 1 . .
    C C9 0.2356(3) 1.1443(3) 0.63006(14) 0.0501(6) Uani d . 1 . .
    H H9 0.1901 1.1364 0.6815 0.06 Uiso calc R 1 . .
    C C10 0.2509(3) 1.2699(3) 0.59454(16) 0.0548(7) Uani d . 1 . .
    H H10 0.2146 1.3495 0.6211 0.066 Uiso calc R 1 . .
    C C11 0.3186(3) 1.2809(3) 0.52055(17) 0.0581(7) Uani d . 1 . .
    H H11 0.3305 1.3685 0.4967 0.07 Uiso calc R 1 . .
    C C12 0.3698(3) 1.1662(2) 0.48046(14) 0.0432(5) Uani d . 1 . .
    H H12 0.4163 1.1749 0.4293 0.052 Uiso calc R 1 . .
    C C13 0.1593(2) 0.8641(2) 0.39546(12) 0.0368(5) Uani d . 1 . .
    H H13A 0.119 0.8483 0.3415 0.055 Uiso calc R 1 . .
    H H13B 0.1119 0.9459 0.4184 0.055 Uiso calc R 1 . .
    H H13C 0.1366 0.7849 0.4294 0.055 Uiso calc R 1 . .
    C C14 0.3987(2) 0.63742(19) 0.39932(11) 0.0345(4) Uani d . 1 . .
    H H14A 0.4509 0.5651 0.3694 0.052 Uiso calc R 1 . .
    H H14B 0.2923 0.6114 0.4078 0.052 Uiso calc R 1 . .
    H H14C 0.4486 0.6503 0.4513 0.052 Uiso calc R 1 . .
    C C15 0.6276(2) 0.7502(2) 0.27061(11) 0.0302(4) Uani d . 1 . .
    O O16 0.56288(17) 0.66036(17) 0.23419(8) 0.0436(4) Uani d . 1 . .
    C C17 0.7710(2) 0.8135(3) 0.24081(11) 0.0395(5) Uani d . 1 . .
    C C18 0.7866(3) 0.9514(3) 0.23698(14) 0.0552(7) Uani d . 1 . .
    H H18A 0.8742 0.9903 0.2127 0.066 Uiso calc R 1 . .
    H H18B 0.7099 1.009 0.2586 0.066 Uiso calc R 1 . .
    C C19 0.8816(3) 0.7179(3) 0.20957(19) 0.0697(9) Uani d . 1 . .
    H H19A 0.8464 0.6242 0.2191 0.105 Uiso calc PR 0.5 A 1
    H H19B 0.9793 0.7319 0.2366 0.105 Uiso calc PR 0.5 A 1
    H H19C 0.8941 0.7327 0.1518 0.105 Uiso calc PR 0.5 A 1
    H H19D 0.9668 0.7684 0.1859 0.105 Uiso calc PR 0.5 A 2
    H H19E 0.8339 0.6606 0.1684 0.105 Uiso calc PR 0.5 A 2
    H H19F 0.9191 0.6599 0.2532 0.105 Uiso calc PR 0.5 A 2
    O O20 0.78185(15) 0.85606(15) 0.40662(8) 0.0334(3) Uani d . 1 . .
loop_
    _atom_site_aniso_label
    _atom_site_aniso_U_11
    _atom_site_aniso_U_22
    _atom_site_aniso_U_33
    _atom_site_aniso_U_12
    _atom_site_aniso_U_13
    _atom_site_aniso_U_23
    O1 0.0264(7) 0.0361(7) 0.0264(6) 0.0026(6) -0.0026(5) -0.0042(5)
    C2 0.0276(9) 0.0240(9) 0.0249(8) 0.0016(7) -0.0016(7) 0.0032(7)
    N3 0.0232(8) 0.0327(8) 0.0250(7) -0.0007(7) 0.0007(6) -0.0016(6)
    N4 0.0239(8) 0.0330(8) 0.0273(7) -0.0043(7) 0.0012(6) -0.0013(6)
    C5 0.0253(9) 0.0304(10) 0.0267(8) -0.0014(8) 0.0024(7) 0.0034(7)
    C6 0.0255(9) 0.0277(9) 0.0266(8) -0.0010(8) 0.0024(8) 0.0026(7)
    C7 0.0252(9) 0.0312(10) 0.0315(9) -0.0004(8) -0.0011(8) -0.0018(8)
    C8 0.0376(11) 0.0409(12) 0.0360(10) -0.0041(10) 0.0027(9) -0.0055(9)
    C9 0.0417(12) 0.0642(16) 0.0445(11) 0.0043(12) 0.0035(10) -0.0207(12)
    C10 0.0533(15) 0.0482(14) 0.0628(15) 0.0179(12) -0.0107(13) -0.0232(12)
    C11 0.0741(18) 0.0294(12) 0.0707(17) 0.0106(12) -0.0103(15) -0.0008(12)
    C12 0.0514(13) 0.0342(11) 0.0442(11) 0.0028(10) 0.0044(10) 0.0044(10)
    C13 0.0248(9) 0.0471(12) 0.0384(10) -0.0031(9) 0.0016(8) 0.0015(10)
    C14 0.0386(10) 0.0299(10) 0.0349(9) -0.0052(9) 0.0028(9) -0.0033(8)
    C15 0.0278(10) 0.0379(11) 0.0249(8) 0.0029(8) -0.0018(7) -0.0026(8)
    O16 0.0390(8) 0.0533(9) 0.0385(7) -0.0053(8) 0.0051(6) -0.0169(7)
    C17 0.0302(10) 0.0612(14) 0.0272(9) -0.0053(10) 0.0019(8) -0.0060(9)
    C18 0.0665(17) 0.0539(15) 0.0453(12) -0.0102(14) 0.0131(12) 0.0109(11)
    C19 0.0401(14) 0.089(2) 0.0800(18) -0.0012(15) 0.0159(14) -0.0317(17)
    O20 0.0253(7) 0.0426(8) 0.0324(6) 0.0028(6) -0.0047(5) -0.0008(6)
_geom_special_details
;
All e.s.d.'s (except the e.s.d. in the dihedral angle between two l.s. planes)
are estimated using the full covariance matrix. The cell e.s.d.'s are taken
into account individually in the estimation of e.s.d.'s in distances, angles
and torsion angles; correlations between e.s.d.'s in cell parameters are only
used when they are defined by crystal symmetry. An approximate (isotropic)
treatment of cell e.s.d.'s is used for estimating e.s.d.'s involving l.s.
planes.
;
loop_
    _geom_bond_atom_site_label_1
    _geom_bond_atom_site_label_2
    _geom_bond_site_symmetry_2
    _geom_bond_distance
    _geom_bond_publ_flag
    O1 C2 . 1.336(2) ?
    O1 C6 . 1.480(2) ?
    C2 O20 . 1.196(2) ?
    C2 N3 . 1.400(2) ?
    N3 C15 . 1.413(2) ?
    N3 N4 . 1.429(2) ?
    N4 C5 . 1.470(2) ?
    N4 C14 . 1.475(2) ?
    C5 C6 . 1.520(2) ?
    C5 C13 . 1.528(3) ?
    C5 H5 . 1 ?
    C6 C7 . 1.499(3) ?
    C6 H6 . 1 ?
    C7 C8 . 1.382(3) ?
    C7 C12 . 1.392(3) ?
    C8 C9 . 1.388(3) ?
    C8 H8 . 0.95 ?
    C9 C10 . 1.371(4) ?
    C9 H9 . 0.95 ?
    C10 C11 . 1.375(4) ?
    C10 H10 . 0.95 ?
    C11 C12 . 1.382(3) ?
    C11 H11 . 0.95 ?
    C12 H12 . 0.95 ?
    C13 H13A . 0.98 ?
    C13 H13B . 0.98 ?
    C13 H13C . 0.98 ?
    C14 H14A . 0.98 ?
    C14 H14B . 0.98 ?
    C14 H14C . 0.98 ?
    C15 O16 . 1.210(2) ?
    C15 C17 . 1.491(3) ?
    C17 C18 . 1.357(4) ?
    C17 C19 . 1.447(3) ?
    C18 H18A . 0.95 ?
    C18 H18B . 0.95 ?
    C19 H19A . 0.98 ?
    C19 H19B . 0.98 ?
    C19 H19C . 0.98 ?
    C19 H19D . 0.98 ?
    C19 H19E . 0.98 ?
    C19 H19F . 0.98 ?
loop_
    _geom_angle_atom_site_label_1
    _geom_angle_atom_site_label_2
    _geom_angle_atom_site_label_3
    _geom_angle_site_symmetry_1
    _geom_angle_site_symmetry_3
    _geom_angle
    _geom_angle_publ_flag
    C2 O1 C6 . . 124.71(14) ?
    O20 C2 O1 . . 119.58(17) ?
    O20 C2 N3 . . 123.57(17) ?
    O1 C2 N3 . . 116.85(15) ?
    C2 N3 C15 . . 123.02(15) ?
    C2 N3 N4 . . 119.99(14) ?
    C15 N3 N4 . . 115.19(14) ?
    N3 N4 C5 . . 106.68(14) ?
    N3 N4 C14 . . 108.80(14) ?
    C5 N4 C14 . . 115.71(14) ?
    N4 C5 C6 . . 109.45(14) ?
    N4 C5 C13 . . 110.80(16) ?
    C6 C5 C13 . . 111.93(15) ?
    N4 C5 H5 . . 108.2 ?
    C6 C5 H5 . . 108.2 ?
    C13 C5 H5 . . 108.2 ?
    O1 C6 C7 . . 107.77(14) ?
    O1 C6 C5 . . 108.91(14) ?
    C7 C6 C5 . . 116.28(15) ?
    O1 C6 H6 . . 107.9 ?
    C7 C6 H6 . . 107.9 ?
    C5 C6 H6 . . 107.9 ?
    C8 C7 C12 . . 118.74(19) ?
    C8 C7 C6 . . 119.06(18) ?
    C12 C7 C6 . . 122.18(17) ?
    C7 C8 C9 . . 121.1(2) ?
    C7 C8 H8 . . 119.4 ?
    C9 C8 H8 . . 119.4 ?
    C10 C9 C8 . . 119.5(2) ?
    C10 C9 H9 . . 120.3 ?
    C8 C9 H9 . . 120.3 ?
    C9 C10 C11 . . 120.0(2) ?
    C9 C10 H10 . . 120 ?
    C11 C10 H10 . . 120 ?
    C10 C11 C12 . . 120.8(2) ?
    C10 C11 H11 . . 119.6 ?
    C12 C11 H11 . . 119.6 ?
    C11 C12 C7 . . 119.8(2) ?
    C11 C12 H12 . . 120.1 ?
    C7 C12 H12 . . 120.1 ?
    C5 C13 H13A . . 109.5 ?
    C5 C13 H13B . . 109.5 ?
    H13A C13 H13B . . 109.5 ?
    C5 C13 H13C . . 109.5 ?
    H13A C13 H13C . . 109.5 ?
    H13B C13 H13C . . 109.5 ?
    N4 C14 H14A . . 109.5 ?
    N4 C14 H14B . . 109.5 ?
    H14A C14 H14B . . 109.5 ?
    N4 C14 H14C . . 109.5 ?
    H14A C14 H14C . . 109.5 ?
    H14B C14 H14C . . 109.5 ?
    O16 C15 N3 . . 119.08(18) ?
    O16 C15 C17 . . 122.15(18) ?
    N3 C15 C17 . . 118.67(17) ?
    C18 C17 C19 . . 123.9(3) ?
    C18 C17 C15 . . 120.9(2) ?
    C19 C17 C15 . . 114.9(2) ?
    C17 C18 H18A . . 120 ?
    C17 C18 H18B . . 120 ?
    H18A C18 H18B . . 120 ?
    C17 C19 H19A . . 109.5 ?
    C17 C19 H19B . . 109.5 ?
    H19A C19 H19B . . 109.5 ?
    C17 C19 H19C . . 109.5 ?
    H19A C19 H19C . . 109.5 ?
    H19B C19 H19C . . 109.5 ?
    C17 C19 H19D . . 109.5 ?
    H19A C19 H19D . . 141.1 ?
    H19B C19 H19D . . 56.3 ?
    H19C C19 H19D . . 56.3 ?
    C17 C19 H19E . . 109.5 ?
    H19A C19 H19E . . 56.3 ?
    H19B C19 H19E . . 141.1 ?
    H19C C19 H19E . . 56.3 ?
    H19D C19 H19E . . 109.5 ?
    C17 C19 H19F . . 109.5 ?
    H19A C19 H19F . . 56.3 ?
    H19B C19 H19F . . 56.3 ?
    H19C C19 H19F . . 141.1 ?
    H19D C19 H19F . . 109.5 ?
    H19E C19 H19F . . 109.5 ?
loop_
    _geom_torsion_atom_site_label_1
    _geom_torsion_atom_site_label_2
    _geom_torsion_atom_site_label_3
    _geom_torsion_atom_site_label_4
    _geom_torsion_site_symmetry_1
    _geom_torsion_site_symmetry_2
    _geom_torsion_site_symmetry_3
    _geom_torsion_site_symmetry_4
    _geom_torsion
    _geom_torsion_publ_flag
    C6 O1 C2 O20 . . . . -175.30(16) ?
    C6 O1 C2 N3 . . . . 5.1(3) ?
    O20 C2 N3 C15 . . . . -4.2(3) ?
    O1 C2 N3 C15 . . . . 175.31(16) ?
    O20 C2 N3 N4 . . . . 159.76(17) ?
    O1 C2 N3 N4 . . . . -20.7(2) ?
    C2 N3 N4 C5 . . . . 50.5(2) ?
    C15 N3 N4 C5 . . . . -144.27(15) ?
    C2 N3 N4 C14 . . . . -74.94(19) ?
    C15 N3 N4 C14 . . . . 90.25(17) ?
    N3 N4 C5 C6 . . . . -64.27(17) ?
    C14 N4 C5 C6 . . . . 56.91(19) ?
    N3 N4 C5 C13 . . . . 171.82(15) ?
    C14 N4 C5 C13 . . . . -67.0(2) ?
    C2 O1 C6 C7 . . . . -147.65(16) ?
    C2 O1 C6 C5 . . . . -20.7(2) ?
    N4 C5 C6 O1 . . . . 50.02(18) ?
    C13 C5 C6 O1 . . . . 173.25(16) ?
    N4 C5 C6 C7 . . . . 171.95(15) ?
    C13 C5 C6 C7 . . . . -64.8(2) ?
    O1 C6 C7 C8 . . . . -114.81(19) ?
    C5 C6 C7 C8 . . . . 122.65(19) ?
    O1 C6 C7 C12 . . . . 66.8(2) ?
    C5 C6 C7 C12 . . . . -55.7(2) ?
    C12 C7 C8 C9 . . . . 1.1(3) ?
    C6 C7 C8 C9 . . . . -177.33(19) ?
    C7 C8 C9 C10 . . . . -0.2(3) ?
    C8 C9 C10 C11 . . . . -0.9(4) ?
    C9 C10 C11 C12 . . . . 1.1(4) ?
    C10 C11 C12 C7 . . . . -0.2(4) ?
    C8 C7 C12 C11 . . . . -0.9(3) ?
    C6 C7 C12 C11 . . . . 177.5(2) ?
    C2 N3 C15 O16 . . . . 150.77(18) ?
    N4 N3 C15 O16 . . . . -13.9(3) ?
    C2 N3 C15 C17 . . . . -32.8(3) ?
    N4 N3 C15 C17 . . . . 162.50(16) ?
    O16 C15 C17 C18 . . . . 130.5(2) ?
    N3 C15 C17 C18 . . . . -45.8(3) ?
    O16 C15 C17 C19 . . . . -43.4(3) ?
    N3 C15 C17 C19 . . . . 140.3(2) ?
    O20 C2 C15 O16 . . . . 132.4(3) ?
