# Supplementary material for: (5S,6S)-4,5-Dimethyl-3-methyl­acryloyl-6-phenyl-1,3,4-oxadiazinan-2-one
Source: Acta Crystallogr Sect E Struct Rep Online. 2008 May 17;64(Pt 6):o1101. doi: 10.1107/S1600536808013986 (PMC2961593; doi:10.1107/S1600536808013986)
Supplement: Supplementary file 2 [file e-64-o1101-Isup2.hkl]

#
# h,k,l, Fc-squared, Fo-squared, sigma(Fo-squared) and status flag
#
data_I
_shelx_title ' isu0205 in P 21 21 21'
_shelx_refln_list_code          4
_shelx_F_calc_maximum       97.92
_exptl_crystal_F_000       584.00
_reflns_d_resolution_high  0.7994
 
loop_
 _symmetry_equiv_pos_as_xyz
 'x, y, z'
 '-x+1/2, -y, z+1/2'
 'x+1/2, -y+1/2, -z'
 '-x, y+1/2, -z+1/2'
 
_cell_length_a     8.7962
_cell_length_b     9.7797
_cell_length_c    16.6782
_cell_angle_alpha  90.000
_cell_angle_beta   90.000
_cell_angle_gamma  90.000
 
_shelx_F_squared_multiplier     1.000
 
loop_
 _refln_index_h
 _refln_index_k
 _refln_index_l
 _refln_F_squared_calc
 _refln_F_squared_meas
 _refln_F_squared_sigma
 _refln_observed_status
   2   0   0     7521.92     7400.06    138.84 o
   4   0   0     2386.13     2552.69     55.57 o
   6   0   0     1232.01     1206.46     32.95 o
   8   0   0        1.42        3.26      1.85 o
  10   0   0       52.54       46.58      3.80 o
   1   1   0      524.67      492.86      7.71 o
   2   1   0      707.57      692.70     10.83 o
   3   1   0      201.56      204.41      3.58 o
   4   1   0      467.16      499.59      8.21 o
   5   1   0      944.53     1006.29     18.70 o
   6   1   0       11.51       14.47      1.91 o
   7   1   0        0.66        0.48      1.22 o
   8   1   0      830.95      745.44     15.35 o
   9   1   0       26.03       34.74      2.18 o
  10   1   0       80.64       78.71      3.32 o
   0   2   0     9588.77     8909.40    325.06 o
   1   2   0       19.53       12.27      0.75 o
   2   2   0       52.97       50.19      1.41 o
   3   2   0      118.33      132.97      4.78 o
   4   2   0      241.59      197.93      4.59 o
   5   2   0      276.18      304.04      8.08 o
   6   2   0      308.72      317.72      7.06 o
   7   2   0       25.49       30.22      1.85 o
   8   2   0       67.21       68.80      2.75 o
   9   2   0      100.36       99.69      4.32 o
  10   2   0        3.20        3.76      1.88 o
   1   3   0      422.70      424.12      9.53 o
   2   3   0        3.02        8.02      0.99 o
   3   3   0      948.10      995.34     19.02 o
   4   3   0      525.97      549.42     10.91 o
   5   3   0      112.66      126.98      3.93 o
   6   3   0       42.59       32.06      2.03 o
   7   3   0        0.16       -0.29      1.44 o
   8   3   0        7.07        5.58      1.61 o
   9   3   0        0.16        1.09      1.61 o
  10   3   0        8.57        8.74      2.15 o
   0   4   0     1550.50     1567.02     58.55 o
   1   4   0       54.59       49.70      1.76 o
   2   4   0        0.11       -0.44      0.63 o
   3   4   0      178.03      188.45      4.22 o
   4   4   0       12.62       10.51      1.25 o
   5   4   0       94.56       96.38      3.34 o
   6   4   0        1.91        0.38      1.39 o
   7   4   0       62.51       54.80      2.77 o
   8   4   0       68.30       70.71      3.74 o
   9   4   0        2.85        3.91      1.82 o
  10   4   0       22.15       25.08      2.56 o
   1   5   0       58.04       68.27      3.21 o
   2   5   0       34.05       34.02      1.54 o
   3   5   0      489.11      513.25     17.38 o
   4   5   0      418.38      432.31     10.43 o
   5   5   0        1.02       -0.06      1.33 o
   6   5   0       92.52       95.88      3.65 o
   7   5   0       21.32       22.32      2.09 o
   8   5   0       53.72       56.83      3.08 o
   9   5   0        2.21        1.54      1.89 o
  10   5   0       50.19       60.08      4.36 o
   0   6   0       77.13       69.95      3.20 o
   1   6   0      142.99      130.90      4.34 o
   2   6   0      187.50      183.22      6.21 o
   3   6   0       70.21       77.02      3.86 o
   4   6   0      112.91       99.52      4.44 o
   5   6   0      149.51      137.66      4.52 o
   6   6   0       32.58       33.54      2.60 o
   7   6   0       50.26       50.71      3.67 o
   8   6   0        0.99        1.86      1.83 o
   9   6   0        0.63        2.56      2.40 o
   1   7   0       68.11       65.24      2.59 o
   2   7   0      430.01      403.10     12.18 o
   3   7   0       31.54       28.17      2.03 o
   4   7   0       24.31       22.75      1.96 o
   5   7   0      124.15      122.86      4.33 o
   6   7   0        7.08        3.61      2.16 o
   7   7   0      163.62      167.69      5.66 o
   8   7   0        0.01        0.75      2.20 o
   9   7   0        0.00       -2.30      2.41 o
   0   8   0      184.31      198.57      6.81 o
   1   8   0     1274.27     1311.13     35.78 o
   2   8   0      104.25      109.46      4.81 o
   3   8   0      276.70      289.64      9.85 o
   4   8   0       80.21       74.01      4.04 o
   5   8   0       34.57       36.21      2.47 o
   6   8   0       22.09       19.95      3.51 o
   7   8   0      137.30      147.61      6.49 o
   8   8   0       18.88       17.13      2.93 o
   1   9   0        2.38        2.20      1.34 o
   2   9   0        8.15       10.97      3.26 o
   3   9   0        1.65       -0.19      1.62 o
   4   9   0      147.14      140.91      4.89 o
   5   9   0       15.22       10.53      2.36 o
   6   9   0      137.34      162.97     10.71 o
   7   9   0        4.36        5.20      2.58 o
   0  10   0      192.39      182.47      9.68 o
   1  10   0        0.76       -0.15      2.02 o
   2  10   0      107.22      103.80      5.01 o
   3  10   0       12.12       10.34      2.58 o
   4  10   0       16.44       24.59      3.75 o
   5  10   0        2.29        2.86      3.26 o
   6  10   0        4.63        2.96      3.36 o
   1  11   0       15.29       13.43      3.55 o
   2  11   0        8.64       13.82      3.75 o
   3  11   0       12.04       12.94      3.75 o
   4  11   0        0.06        3.06      3.26 o
   2  12   0       44.43       55.49      5.83 o
   1   0   1     5338.85     5377.92     82.41 o
   2   0   1     3717.20     3909.89     59.57 o
   3   0   1      580.92      638.61     10.13 o
   4   0   1     1109.76     1188.85     18.59 o
   5   0   1     1677.22     1813.03     28.20 o
   6   0   1       20.78       23.72      1.35 o
   7   0   1        4.85        6.78      1.31 o
   8   0   1      200.49      184.10      4.96 o
   9   0   1      171.31      161.46      4.75 o
  10   0   1       40.63       34.69      2.39 o
   0   1   1     2321.05     2344.63     39.89 o
   1   1   1     3636.51     3631.40     41.02 o
   2   1   1     1643.38     1612.77     18.30 o
   3   1   1     1181.49     1143.06     13.84 o
   4   1   1      768.52      829.91      9.30 o
   5   1   1      411.86      431.37      5.37 o
   6   1   1      193.79      201.25      4.19 o
   7   1   1        4.41        6.93      0.89 o
   8   1   1      118.29      105.15      2.90 o
   9   1   1       56.59       52.06      1.82 o
  10   1   1        8.27       10.76      1.29 o
   0   2   1     3901.83     3831.20     63.86 o
   1   2   1     2938.76     3098.73     38.67 o
   2   2   1     3396.58     3400.07     44.82 o
   3   2   1      201.97      192.55      2.63 o
   4   2   1      284.74      297.97      3.96 o
   5   2   1      664.81      686.19      9.12 o
   6   2   1       34.44       30.86      1.12 o
   7   2   1       84.44       84.02      2.06 o
   8   2   1       29.95       31.11      1.49 o
   9   2   1        8.03        4.55      1.12 o
  10   2   1       29.16       28.65      1.69 o
   0   3   1     4713.50     4642.21     85.89 o
   1   3   1      217.10      209.97      3.59 o
   2   3   1       73.59       67.79      1.22 o
   3   3   1      796.71      808.77      9.95 o
   4   3   1       66.80       64.60      1.33 o
   5   3   1      641.48      650.86     13.04 o
   6   3   1      381.37      372.21      6.62 o
   7   3   1       62.08       59.94      2.02 o
   8   3   1      125.17      115.87      3.02 o
   9   3   1       93.02       88.78      2.76 o
  10   3   1       11.72       10.13      1.53 o
   0   4   1       90.15       80.18      2.14 o
   1   4   1      126.67      131.80      2.73 o
   2   4   1       64.16       65.51      1.60 o
   3   4   1       52.40       48.68      1.13 o
   4   4   1       97.08      106.91      1.94 o
   5   4   1        8.62       11.88      1.06 o
   6   4   1        6.52        5.25      1.05 o
   7   4   1       54.83       55.02      2.41 o
   8   4   1       57.38       51.77      2.04 o
   9   4   1        9.93       10.06      1.56 o
  10   4   1       17.67       14.78      2.36 o
   0   5   1     1023.37     1045.98     20.07 o
   1   5   1       37.83       35.73      1.34 o
   2   5   1      859.38      901.52     14.18 o
   3   5   1       19.87       29.33      1.02 o
   4   5   1        4.20        8.54      0.88 o
   5   5   1      234.93      220.16      4.34 o
   6   5   1      159.80      153.20      3.47 o
   7   5   1        3.99        3.70      1.12 o
   8   5   1       10.37        5.38      1.29 o
   9   5   1       22.51       28.53      2.82 o
  10   5   1       23.64       31.38      2.52 o
   0   6   1       24.91       33.37      2.07 o
   1   6   1       80.61       74.90      2.05 o
   2   6   1      129.57      133.35      3.02 o
   3   6   1      163.68      141.18      2.78 o
   4   6   1       24.78       25.13      1.35 o
   5   6   1       85.38       81.04      2.32 o
   6   6   1      154.92      150.72      3.49 o
   7   6   1       70.72       61.44      2.30 o
   8   6   1       23.15       23.72      1.83 o
   9   6   1       43.82       44.38      2.42 o
   0   7   1      956.68      955.27     18.68 o
   1   7   1      331.87      329.76      6.40 o
   2   7   1        1.18        1.99      1.20 o
   3   7   1       32.55       33.98      1.38 o
   4   7   1      313.56      290.37      5.48 o
   5   7   1      176.82      173.57      3.83 o
   6   7   1       54.72       54.29      2.08 o
   7   7   1      152.48      164.12      4.33 o
   8   7   1        0.14        2.09      1.51 o
   9   7   1       21.81       21.55      2.23 o
   0   8   1        2.04        0.66      1.48 o
   1   8   1      828.86      841.23     13.69 o
   2   8   1      361.44      344.78      7.72 o
   3   8   1      143.62      141.30      3.00 o
   4   8   1       81.90       85.85      2.47 o
   5   8   1       73.56       80.05      3.05 o
   6   8   1       62.29       57.45      2.40 o
   7   8   1       48.94       47.59      2.34 o
   8   8   1       70.20       76.99      4.72 o
   0   9   1       12.29       10.46      2.09 o
   1   9   1       26.19       23.84      1.45 o
   2   9   1       19.60       20.46      1.93 o
   3   9   1       40.10       38.25      1.76 o
   4   9   1       22.82       24.02      1.89 o
   5   9   1       51.94       54.11      2.44 o
   6   9   1       65.36       65.13      2.92 o
   7   9   1       21.83       26.13      2.25 o
   0  10   1       28.14       29.94      2.83 o
   1  10   1       19.27       19.93      1.61 o
   2  10   1        4.40        7.40      1.49 o
   3  10   1        7.75        9.25      1.72 o
   4  10   1       46.52       51.74      2.67 o
   5  10   1       33.81       34.31      3.32 o
   6  10   1       21.82       22.63      2.49 o
   0  11   1        5.04       10.57      3.46 o
   1  11   1       73.77       88.82      3.78 o
   2  11   1        7.16       11.36      2.12 o
   3  11   1        0.62        0.30      2.30 o
   4  11   1        2.43        1.92      1.92 o
   1  12   1        6.91       11.56      5.04 o
   2  12   1        4.70       10.86      3.95 o
   0   0   2     1101.26     1036.23     36.24 o
   1   0   2     1122.40     1206.59     17.29 o
   2   0   2      212.22      221.84      3.42 o
   3   0   2     6080.97     6144.68    104.86 o
   4   0   2      573.85      554.21      9.01 o
   5   0   2     1758.46     1840.85     28.64 o
   6   0   2      160.79      145.96      3.11 o
   7   0   2        2.29        1.79      1.10 o
   8   0   2        2.96        3.97      1.24 o
   9   0   2       37.96       29.02      2.05 o
  10   0   2        0.42       -1.71      1.71 o
   0   1   2     1764.27     1776.78     29.13 o
   1   1   2     5999.09     5891.33     59.23 o
   2   1   2      678.28      716.36      7.93 o
   3   1   2      501.75      487.44      6.60 o
   4   1   2     1312.75     1356.14     14.97 o
   5   1   2     1407.65     1402.30     15.56 o
   6   1   2       82.38       74.68      1.56 o
   7   1   2       22.65       19.95      1.02 o
   8   1   2       32.92       27.33      1.32 o
   9   1   2       35.94       31.64      1.50 o
  10   1   2       34.21       40.01      1.99 o
   0   2   2     2847.07     2824.12     43.65 o
   1   2   2      724.29      764.70      8.83 o
   2   2   2     2531.93     2489.47     28.23 o
   3   2   2      628.50      619.30      7.39 o
   4   2   2     1058.91     1105.49     12.86 o
   5   2   2      100.71      101.97      1.75 o
   6   2   2      192.96      196.44      3.23 o
   7   2   2      276.59      274.91      4.93 o
   8   2   2       49.75       45.11      1.72 o
   9   2   2       54.63       49.23      2.49 o
  10   2   2       13.40       11.32      1.41 o
   0   3   2     7237.24     7259.10    122.05 o
   1   3   2     1299.48     1332.36     15.96 o
   2   3   2      424.96      432.38      5.75 o
   3   3   2       66.15       74.57      1.44 o
   4   3   2       72.78       84.76      2.00 o
   5   3   2       38.79       31.96      1.14 o
   6   3   2       61.63       61.88      1.80 o
   7   3   2       26.57       28.27      2.38 o
   8   3   2      118.97      104.56      2.88 o
   9   3   2       23.79       25.71      1.64 o
  10   3   2       29.48       32.02      2.55 o
   0   4   2     1646.11     1746.08     33.12 o
   1   4   2      356.52      367.09      5.52 o
   2   4   2      409.85      448.67      6.37 o
   3   4   2       13.39       11.88      0.68 o
   4   4   2      445.92      448.53      6.16 o
   5   4   2      334.51      330.75      5.53 o
   6   4   2       41.87       38.70      1.61 o
   7   4   2       84.29       78.18      2.35 o
   8   4   2       55.57       52.01      2.04 o
   9   4   2        7.80        7.96      1.53 o
  10   4   2       10.58       15.96      1.86 o
   0   5   2       30.63       35.87      1.68 o
   1   5   2      287.27      319.88      5.48 o
   2   5   2      390.56      422.54      6.51 o
   3   5   2      145.25      154.67      2.64 o
   4   5   2       19.35       15.62      1.08 o
   5   5   2      159.92      160.96      3.69 o
   6   5   2      394.33      387.44      7.19 o
   7   5   2      145.76      148.05      3.51 o
   8   5   2       25.51       23.50      1.74 o
   9   5   2       43.60       44.58      2.33 o
   0   6   2      118.13      106.95      4.65 o
   1   6   2      306.69      289.39      5.13 o
   2   6   2      262.74      268.62      5.14 o
   3   6   2       14.81       10.17      0.95 o
   4   6   2      127.41      130.49      2.96 o
   5   6   2      199.97      189.04      3.97 o
   6   6   2      353.40      331.72      6.25 o
   7   6   2       39.21       38.19      2.02 o
   8   6   2      124.17      112.16      3.52 o
   9   6   2       24.49       24.09      2.00 o
   0   7   2       74.25       74.24      2.83 o
   1   7   2       74.35       81.66      1.94 o
   2   7   2      274.99      274.00      5.08 o
   3   7   2       11.84       13.67      1.12 o
   4   7   2      252.92      251.12      4.90 o
   5   7   2      103.09      101.72      2.99 o
   6   7   2      408.65      389.34      7.94 o
   7   7   2        4.93        6.18      1.48 o
   8   7   2        1.96        3.51      1.55 o
   0   8   2        9.45       11.85      1.45 o
   1   8   2       85.56       82.25      2.27 o
   2   8   2      123.86      127.19      2.78 o
   3   8   2      367.96      343.14      8.46 o
   4   8   2      120.54      124.20      3.37 o
   5   8   2        5.34        3.21      1.28 o
   6   8   2      171.64      164.91      4.30 o
   7   8   2        9.01       11.80      2.40 o
   8   8   2       25.48       23.07      2.18 o
   0   9   2      133.23      128.96      4.39 o
   1   9   2      120.47      122.81      4.50 o
   2   9   2       13.64       15.64      1.39 o
   3   9   2       29.91       27.03      2.11 o
   4   9   2       11.68       15.73      1.75 o
   5   9   2       43.97       48.06      2.53 o
   6   9   2       10.42       13.63      1.85 o
   7   9   2       46.21       58.55      3.38 o
   0  10   2       15.15       20.54      3.65 o
   1  10   2       63.94       65.58      2.49 o
   2  10   2       34.53       37.58      1.99 o
   3  10   2      118.83      123.98      4.45 o
   4  10   2        3.41        1.24      1.46 o
   5  10   2       27.34       29.24      2.26 o
   6  10   2       25.68       25.85      2.62 o
   0  11   2       10.97        3.75      3.16 o
   1  11   2       32.12       38.94      2.73 o
   2  11   2       44.85       46.81      3.79 o
   3  11   2        9.09       12.57      1.89 o
   4  11   2        4.18        6.33      1.83 o
   0  12   2        0.84        5.00      2.72 o
   1  12   2        0.12       -0.01      2.96 o
   1   0   3     1341.68     1264.26     24.71 o
   2   0   3     3634.23     3526.53     50.28 o
   3   0   3       28.21       24.74      0.83 o
   4   0   3      696.78      681.07     10.13 o
   5   0   3      549.92      559.88      8.55 o
   6   0   3      192.38      188.43      3.78 o
   7   0   3        1.90        2.98      1.30 o
   8   0   3       69.70       69.10      2.45 o
   9   0   3        6.58        7.75      1.57 o
  10   0   3       65.68       67.46      3.11 o
   0   1   3     2122.96     2149.92     33.27 o
   1   1   3     9174.83     9078.21    104.26 o
   2   1   3     1720.42     1715.00     17.35 o
   3   1   3      394.29      421.89      4.70 o
   4   1   3      804.79      887.58     10.69 o
   5   1   3      243.85      255.10      3.29 o
   6   1   3      127.07      115.48      2.00 o
   7   1   3      127.04      133.54      2.45 o
   8   1   3       17.13       16.88      1.30 o
   9   1   3       11.40       12.46      1.29 o
  10   1   3        2.68        4.75      1.94 o
   0   2   3     7382.11     7209.68    110.98 o
   1   2   3       70.47       71.71      1.00 o
   2   2   3      340.11      328.85      3.68 o
   3   2   3       29.54       24.64      0.63 o
   4   2   3      165.97      180.37      2.39 o
   5   2   3      174.34      178.02      2.46 o
   6   2   3       85.00       83.92      1.73 o
   7   2   3       35.37       38.96      1.45 o
   8   2   3       90.00       75.64      2.46 o
   9   2   3       35.56       42.20      1.80 o
  10   2   3       55.05       55.82      2.17 o
   0   3   3     1678.31     1704.45     39.12 o
   1   3   3      170.89      188.89      2.36 o
   2   3   3      517.86      501.53      6.31 o
   3   3   3      138.61      138.93      2.12 o
   4   3   3      785.73      791.71      9.87 o
   5   3   3       71.96       78.72      1.68 o
   6   3   3      579.96      569.91      8.35 o
   7   3   3      101.12       98.74      2.29 o
   8   3   3      162.30      148.28      3.29 o
   9   3   3      116.90      114.87      3.54 o
  10   3   3       68.01       64.35      2.76 o
   0   4   3        0.02        1.38      0.67 o
   1   4   3      758.49      820.84      9.23 o
   2   4   3       57.87       60.83      1.26 o
   3   4   3      424.80      445.49      5.78 o
   4   4   3        0.81        2.93      0.66 o
   5   4   3      128.95      122.29      3.96 o
   6   4   3       41.61       40.38      1.56 o
   7   4   3      181.22      171.00      4.89 o
   8   4   3       41.49       36.70      2.46 o
   9   4   3        0.53        1.33      1.67 o
  10   4   3        3.53        3.16      1.57 o
   0   5   3       17.25       34.25      1.43 o
   1   5   3     1607.40     1628.71     20.75 o
   2   5   3       18.08       17.79      0.81 o
   3   5   3      372.78      355.84      5.02 o
   4   5   3      103.31       98.20      2.05 o
   5   5   3      126.23      118.93      3.42 o
   6   5   3       69.85       63.37      2.08 o
   7   5   3      313.75      307.39      6.57 o
   8   5   3        5.18        5.01      1.47 o
   9   5   3       28.00       25.33      1.91 o
   0   6   3      712.01      661.83     15.23 o
   1   6   3      144.05      145.45      2.93 o
   2   6   3      731.11      737.04     10.34 o
   3   6   3       50.76       50.86      1.94 o
   4   6   3      142.12      134.70      2.83 o
   5   6   3       18.31       22.36      1.52 o
   6   6   3       33.95       37.73      1.89 o
   7   6   3      305.97      297.01      6.50 o
   8   6   3        5.99        8.70      1.57 o
   9   6   3       20.68       26.57      2.06 o
   0   7   3      109.49      106.66      3.56 o
   1   7   3       14.54       17.31      1.05 o
   2   7   3      237.87      250.32      4.99 o
   3   7   3      109.89      111.14      2.67 o
   4   7   3       56.36       52.21      2.05 o
   5   7   3      180.91      181.45      4.34 o
   6   7   3      153.09      159.45      4.12 o
   7   7   3       12.93       11.97      1.56 o
   8   7   3       20.66       20.77      1.87 o
   0   8   3       94.71       93.04      3.46 o
   1   8   3       31.77       36.07      1.71 o
   2   8   3      278.29      274.29      5.28 o
   3   8   3       11.58        8.85      1.33 o
   4   8   3      120.13      119.44      3.30 o
   5   8   3      127.85      125.05      3.93 o
   6   8   3       10.76       12.55      1.92 o
   7   8   3        9.10        9.59      1.80 o
   8   8   3        2.52        0.98      1.87 o
   0   9   3      144.51      145.81      4.79 o
   1   9   3       69.61       75.16      2.61 o
   2   9   3       87.35       87.72      3.68 o
   3   9   3      136.44      133.02      4.08 o
   4   9   3      147.21      144.16      3.90 o
   5   9   3        3.53        2.09      1.37 o
   6   9   3        2.35        2.67      1.65 o
   7   9   3       10.66       11.33      2.03 o
   0  10   3       21.40       18.45      3.06 o
   1  10   3       21.76       23.70      2.34 o
   2  10   3       48.65       47.96      2.21 o
   3  10   3       13.30       11.68      1.72 o
   4  10   3       50.46       52.18      2.41 o
   5  10   3        1.48        2.28      1.86 o
   6  10   3       51.72       50.32      2.60 o
   0  11   3       11.03        7.23      6.02 o
   1  11   3       44.51       57.31      2.59 o
   2  11   3       26.68       34.42      3.43 o
   3  11   3       18.23       23.95      2.19 o
   4  11   3        5.02        4.65      1.66 o
   0  12   3        0.03        1.08      5.23 o
   1  12   3        2.87        2.52      1.90 o
   0   0   4        7.33       15.90      0.97 o
   1   0   4     2846.14     2994.27     42.57 o
   2   0   4     1482.63     1561.82     22.45 o
   3   0   4      607.72      610.32      9.08 o
   4   0   4      489.29      512.82      7.32 o
   5   0   4      305.35      306.47      5.01 o
   6   0   4        5.09        2.53      1.23 o
   7   0   4       16.11       14.32      1.41 o
   8   0   4        4.20        3.52      1.71 o
   9   0   4        0.14        0.10      1.54 o
  10   0   4        0.33       -0.08      1.91 o
   0   1   4     1043.11     1030.16     16.15 o
   1   1   4      595.52      612.61      7.21 o
   2   1   4     2259.51     2291.15     22.38 o
   3   1   4     1798.27     1854.32     18.22 o
   4   1   4       37.52       36.21      0.76 o
   5   1   4       70.31       71.06      1.27 o
   6   1   4        5.20        4.44      0.67 o
   7   1   4       58.32       60.15      1.55 o
   8   1   4       40.66       39.09      1.44 o
   9   1   4       48.47       49.50      1.93 o
  10   1   4        2.36        4.70      1.32 o
   0   2   4      249.47      262.84      4.89 o
   1   2   4       31.86       32.68      0.76 o
   2   2   4      286.13      265.36      2.94 o
   3   2   4       56.94       53.50      0.98 o
   4   2   4       72.76       59.21      1.06 o
   5   2   4       50.27       60.35      1.16 o
   6   2   4      403.55      408.59      5.31 o
   7   2   4       79.21       71.34      1.72 o
   8   2   4       56.18       56.19      1.79 o
   9   2   4       40.64       40.83      1.69 o
  10   2   4        9.33       12.12      1.59 o
   0   3   4      646.04      634.16     10.19 o
   1   3   4     2830.66     2850.41     29.96 o
   2   3   4     2030.55     2084.01     22.02 o
   3   3   4      711.21      787.04      8.92 o
   4   3   4       91.73       92.67      1.56 o
   5   3   4      758.61      750.01      9.05 o
   6   3   4      280.63      267.64      3.95 o
   7   3   4       33.66       32.24      1.40 o
   8   3   4       38.94       40.20      1.72 o
   9   3   4       25.63       26.38      1.70 o
  10   3   4       15.44       20.62      1.90 o
   0   4   4      826.14      847.24     13.61 o
   1   4   4      996.16     1054.37     11.34 o
   2   4   4     1625.32     1776.71     19.61 o
   3   4   4      344.19      353.35      4.51 o
   4   4   4      434.87      441.13      6.78 o
   5   4   4      267.72      258.37      6.52 o
   6   4   4      728.94      717.07     11.07 o
   7   4   4      236.38      219.29      7.04 o
   8   4   4       47.46       42.03      1.96 o
   9   4   4        2.91        4.39      1.45 o
  10   4   4       48.36       49.03      3.25 o
   0   5   4     1081.87     1080.81     17.33 o
   1   5   4       89.60       83.67      1.39 o
   2   5   4      206.62      204.04      2.98 o
   3   5   4      228.74      231.35      3.34 o
   4   5   4       78.71       79.27      1.83 o
   5   5   4      200.53      194.93      4.07 o
   6   5   4      329.30      317.52      6.11 o
   7   5   4      121.84      113.70      3.09 o
   8   5   4      198.17      187.33      4.78 o
   9   5   4       11.85       14.96      1.76 o
   0   6   4       91.95       87.97      2.39 o
   1   6   4      152.99      140.26      2.26 o
   2   6   4       39.64       44.38      1.22 o
   3   6   4       87.61       89.28      1.96 o
   4   6   4       36.54       37.53      1.48 o
   5   6   4       59.51       57.97      2.02 o
   6   6   4        3.37        3.66      1.24 o
   7   6   4       36.66       31.63      1.92 o
   8   6   4       18.11       18.80      1.80 o
   9   6   4       18.74       19.41      1.94 o
   0   7   4        9.20        9.12      1.26 o
   1   7   4      120.17      121.91      4.02 o
   2   7   4       79.89       79.44      2.00 o
   3   7   4       70.75       76.88      2.19 o
   4   7   4       21.73       19.13      1.33 o
   5   7   4        4.22        5.23      1.25 o
   6   7   4      112.77      103.34      3.17 o
   7   7   4       13.94       12.82      1.61 o
   8   7   4       47.86       56.08      3.31 o
   0   8   4      669.90      619.72     12.88 o
   1   8   4      134.29      139.44      5.37 o
   2   8   4      174.62      175.10      4.79 o
   3   8   4       17.42       22.47      1.60 o
   4   8   4        7.41        5.56      1.45 o
   5   8   4       42.23       41.82      2.08 o
   6   8   4       65.65       68.70      2.69 o
   7   8   4       13.91       10.20      1.63 o
   8   8   4       24.13       26.40      2.12 o
   0   9   4        5.66        5.98      1.75 o
   1   9   4       72.18       72.36      4.16 o
   2   9   4      130.92      126.01      4.27 o
   3   9   4       98.35       95.96      3.40 o
   4   9   4       26.31       28.97      1.85 o
   5   9   4       67.65       68.03      2.69 o
   6   9   4        4.16        3.68      1.49 o
   7   9   4       27.61       31.58      2.24 o
   0  10   4       33.19       34.22      2.65 o
   1  10   4       25.80       24.37      2.67 o
   2  10   4       25.33       23.89      2.74 o
   3  10   4        1.42        2.58      2.18 o
   4  10   4        8.10       14.48      1.63 o
   5  10   4       20.20       16.50      1.78 o
   0  11   4        0.76        7.19      4.00 o
   1  11   4        0.38       -0.41      1.49 o
   2  11   4       46.85       55.85      2.96 o
   3  11   4       31.52       42.08      2.65 o
   4  11   4       60.12       77.73      3.55 o
   0  12   4       68.17       70.34      4.71 o
   1   0   5       60.99       64.40      2.10 o
   2   0   5       10.34        7.64      0.62 o
   3   0   5      578.14      625.82      9.35 o
   4   0   5        1.93        2.29      1.19 o
   5   0   5      676.76      593.99      9.13 o
   6   0   5      448.10      474.60      7.60 o
   7   0   5       97.27       96.72      2.59 o
   8   0   5      452.36      415.83     10.11 o
   9   0   5       53.72       55.51      3.63 o
  10   0   5       21.83       20.15      2.41 o
   0   1   5     5797.15     5638.12     91.77 o
   1   1   5     4157.81     4212.86     45.93 o
   2   1   5      317.97      332.35      3.62 o
   3   1   5      222.76      214.38      2.42 o
   4   1   5      743.46      713.91      7.31 o
   5   1   5      207.28      203.90      2.56 o
   6   1   5      295.39      299.56      5.12 o
   7   1   5      220.69      235.97      3.51 o
   8   1   5       22.76       20.51      1.13 o
   9   1   5       11.16       11.57      1.40 o
  10   1   5        5.57        5.44      1.41 o
   0   2   5      121.92      131.56      2.76 o
   1   2   5      540.19      526.98      6.36 o
   2   2   5      176.84      200.78      2.44 o
   3   2   5      748.90      770.62      7.80 o
   4   2   5      135.18      134.54      1.74 o
   5   2   5      216.98      238.83      2.93 o
   6   2   5      243.53      243.24      3.33 o
   7   2   5      480.94      459.82      6.14 o
   8   2   5        5.48        5.32      1.02 o
   9   2   5        8.48       10.01      1.85 o
  10   2   5       29.61       33.50      1.85 o
   0   3   5      811.46      800.03     12.78 o
   1   3   5      281.38      287.57      3.65 o
   2   3   5     1201.38     1295.64     15.11 o
   3   3   5       84.06       80.58      1.17 o
   4   3   5       86.19       73.93      1.16 o
   5   3   5      265.19      264.80      3.36 o
   6   3   5      184.21      181.47      2.82 o
   7   3   5      615.29      609.36      9.14 o
   8   3   5       18.62       16.37      1.37 o
   9   3   5       75.36       66.46      2.13 o
  10   3   5       54.12       59.77      2.26 o
   0   4   5     4201.80     4302.99     66.55 o
   1   4   5     1191.14     1257.44     14.01 o
   2   4   5      522.95      553.81      6.20 o
   3   4   5       52.87       56.32      1.12 o
   4   4   5      174.68      174.19      2.88 o
   5   4   5      232.92      230.73      4.15 o
   6   4   5      316.99      303.61      5.04 o
   7   4   5      106.82      101.40      2.82 o
   8   4   5       92.07       88.94      2.79 o
   9   4   5       13.15       12.97      1.40 o
  10   4   5       14.95       19.90      1.99 o
   0   5   5     2004.48     2024.24     31.75 o
   1   5   5      204.49      204.24      2.62 o
   2   5   5      250.78      272.53      3.34 o
   3   5   5       94.53       99.69      2.01 o
   4   5   5       76.37       80.48      1.68 o
   5   5   5       24.18       22.03      1.21 o
   6   5   5      236.59      226.14      4.39 o
   7   5   5       48.47       46.48      1.82 o
   8   5   5        6.66        7.72      1.27 o
   9   5   5       50.35       54.38      3.32 o
   0   6   5        0.78       -0.35      0.96 o
   1   6   5       66.62       65.47      1.32 o
   2   6   5      428.73      448.35      5.95 o
   3   6   5       72.27       74.25      2.58 o
   4   6   5       66.15       63.05      1.74 o
   5   6   5       10.03        8.20      1.69 o
   6   6   5       85.14       80.30      2.32 o
   7   6   5      144.66      150.91      3.26 o
   8   6   5      112.90      119.00      3.35 o
   9   6   5       20.78       20.20      1.79 o
   0   7   5       82.30       73.28      2.27 o
   1   7   5       12.20       12.57      1.02 o
   2   7   5       31.82       28.53      1.58 o
   3   7   5      170.85      159.47      3.60 o
   4   7   5      111.46      106.10      2.83 o
   5   7   5        5.89        5.53      1.19 o
   6   7   5       48.54       47.81      3.47 o
   7   7   5       10.07       10.78      1.43 o
   8   7   5       42.67       45.14      2.24 o
   0   8   5        0.87        1.17      1.57 o
   1   8   5      114.86      122.21      2.61 o
   2   8   5      156.01      160.41      3.65 o
   3   8   5       83.47       77.96      2.83 o
   4   8   5        5.67        8.46      1.76 o
   5   8   5       80.58       75.21      2.72 o
   6   8   5       26.55       26.33      1.90 o
   7   8   5       14.84       19.19      1.72 o
   0   9   5      282.58      261.33     21.62 o
   1   9   5       90.53       89.43      2.90 o
   2   9   5       46.53       44.14      3.30 o
   3   9   5      121.15      129.39      3.96 o
   4   9   5      129.39      126.30      3.35 o
   5   9   5        8.20        8.12      1.37 o
   6   9   5        2.42        1.79      1.36 o
   0  10   5       41.90       37.15      2.76 o
   1  10   5        4.23        2.97      1.60 o
   2  10   5       17.86       17.73      1.74 o
   3  10   5        3.41        2.33      2.01 o
   4  10   5        5.79        5.75      1.62 o
   5  10   5       10.46       12.83      1.83 o
   0  11   5        0.36       -2.22      2.30 o
   1  11   5       55.08       63.12      2.76 o
   2  11   5       19.25       20.07      2.21 o
   3  11   5       40.33       41.69      2.70 o
   4  11   5        8.37        9.03      2.04 o
   0   0   6     4373.17     3889.07     84.96 o
   1   0   6      259.57      285.43      4.87 o
   2   0   6     4090.02     4405.89     62.73 o
   3   0   6      913.57      997.47     14.63 o
   4   0   6      829.10      910.56     13.51 o
   5   0   6      477.10      458.41      7.24 o
   6   0   6        4.36        2.54      1.10 o
   7   0   6      160.76      141.05      3.60 o
   8   0   6       23.85       18.83      1.81 o
   9   0   6       23.78       29.26      2.19 o
  10   0   6        0.47        0.44      2.51 o
   0   1   6      252.38      243.71      4.93 o
   1   1   6      799.78      732.35      8.40 o
   2   1   6      644.26      666.22      7.27 o
   3   1   6      356.68      356.20      3.96 o
   4   1   6      174.53      178.71      2.17 o
   5   1   6      151.82      169.11      2.25 o
   6   1   6      845.24      837.37     10.81 o
   7   1   6      149.50      142.81      2.47 o
   8   1   6       40.65       48.04      1.51 o
   9   1   6       71.02       71.31      2.33 o
  10   1   6       24.42       25.54      1.89 o
   0   2   6        2.66        3.82      0.58 o
   1   2   6     1460.99     1441.90     16.78 o
   2   2   6       64.68       74.83      1.36 o
   3   2   6       19.90       23.40      0.62 o
   4   2   6       21.93       22.02      0.67 o
   5   2   6       81.23       86.87      1.43 o
   6   2   6      265.36      284.84      4.16 o
   7   2   6      816.87      810.15     14.65 o
   8   2   6      118.38      109.35      2.61 o
   9   2   6       52.31       52.27      2.05 o
  10   2   6       57.07       56.91      2.53 o
   0   3   6      175.46      179.45      3.32 o
   1   3   6      805.22      827.87     11.60 o
   2   3   6      243.93      242.49      3.08 o
   3   3   6      918.77      956.21     10.04 o
   4   3   6       48.57       49.98      0.93 o
   5   3   6       94.90       99.59      1.75 o
   6   3   6      107.81       97.97      2.61 o
   7   3   6      477.50      463.08      7.12 o
   8   3   6       25.48       22.46      1.34 o
   9   3   6        7.24        5.51      1.18 o
  10   3   6        2.78        3.36      1.34 o
   0   4   6      891.23      903.17     28.89 o
   1   4   6      324.71      352.63      4.32 o
   2   4   6       26.63       32.66      0.84 o
   3   4   6        6.65        7.95      0.60 o
   4   4   6      210.50      212.50      3.93 o
   5   4   6        0.28        0.15      0.75 o
   6   4   6       39.43       38.75      1.42 o
   7   4   6       95.83       93.62      2.24 o
   8   4   6       35.97       38.24      1.77 o
   9   4   6       33.80       35.95      2.01 o
   0   5   6       56.82       52.40      1.59 o
   1   5   6      366.15      377.81      4.44 o
   2   5   6      218.44      215.19      2.90 o
   3   5   6      177.62      187.22      3.43 o
   4   5   6        2.30        2.61      0.71 o
   5   5   6      138.52      145.51      3.14 o
   6   5   6      277.59      261.42      4.34 o
   7   5   6       48.05       46.00      1.71 o
   8   5   6      215.85      207.03      4.42 o
   9   5   6       33.46       29.25      1.83 o
   0   6   6      399.39      403.96      8.48 o
   1   6   6      293.20      278.55      3.88 o
   2   6   6        7.87        7.35      0.86 o
   3   6   6      107.90       99.72      2.23 o
   4   6   6        7.57        9.97      0.99 o
   5   6   6       68.68       63.22      1.99 o
   6   6   6       67.75       69.62      2.01 o
   7   6   6       16.56       17.50      1.95 o
   8   6   6       33.99       31.35      1.95 o
   9   6   6        4.87        6.38      1.72 o
   0   7   6       66.72       73.41      2.70 o
   1   7   6      138.94      148.14      2.73 o
   2   7   6      137.19      116.00      2.48 o
   3   7   6       14.31       15.26      1.19 o
   4   7   6       45.98       44.97      1.60 o
   5   7   6       50.75       51.32      1.88 o
   6   7   6      106.80      100.18      2.76 o
   7   7   6        8.12        7.41      1.70 o
   8   7   6        9.40        9.40      1.99 o
   0   8   6      256.56      244.51      7.12 o
   1   8   6       93.28       79.14      2.49 o
   2   8   6       22.20       20.57      1.60 o
   3   8   6       73.69       65.45      2.08 o
   4   8   6       97.53       96.30      2.89 o
   5   8   6      116.78      110.99      3.38 o
   6   8   6       14.59       15.02      2.05 o
   7   8   6       65.37       69.17      2.63 o
   0   9   6        1.68        3.57      1.73 o
   1   9   6       84.14       78.18      2.76 o
   2   9   6       53.59       52.76      2.33 o
   3   9   6        6.74        8.49      1.52 o
   4   9   6        8.62       11.54      1.57 o
   5   9   6      110.71      112.13      5.68 o
   6   9   6        1.67        2.67      1.39 o
   0  10   6      206.33      219.31      7.03 o
   1  10   6        8.19        5.18      2.15 o
   2  10   6        5.68       13.87      1.69 o
   3  10   6       55.67       52.14      2.78 o
   4  10   6       13.71       14.76      2.35 o
   5  10   6       13.55       15.16      1.88 o
   0  11   6       79.70       96.03      5.29 o
   1  11   6       36.20       41.73      2.69 o
   2  11   6       49.71       52.85      3.00 o
   3  11   6        7.04        5.63      1.94 o
   1   0   7       95.20       86.24      1.91 o
   2   0   7     1771.71     1797.69     25.95 o
   3   0   7       43.52       47.59      1.28 o
   4   0   7      150.97      151.23      2.85 o
   5   0   7       64.27       65.01      1.73 o
   6   0   7     1193.54     1204.26     19.42 o
   7   0   7      670.19      694.56     17.15 o
   8   0   7       22.27       19.28      1.81 o
   9   0   7       51.26       49.25      3.38 o
  10   0   7       11.33       13.35      3.00 o
   0   1   7      230.47      240.53      4.80 o
   1   1   7      119.49      140.53      2.68 o
   2   1   7      901.93      972.33     10.51 o
   3   1   7      138.68      152.06      1.95 o
   4   1   7       33.14       40.03      0.92 o
   5   1   7       96.69       98.93      1.63 o
   6   1   7      675.89      683.23      8.44 o
   7   1   7       45.33       45.78      2.01 o
   8   1   7       64.37       65.53      2.04 o
   9   1   7        1.02        1.75      1.31 o
  10   1   7       16.52       18.91      2.02 o
   0   2   7      115.06      109.52      2.27 o
   1   2   7      201.97      213.23      2.91 o
   2   2   7     3973.24     4101.02     44.94 o
   3   2   7      199.30      184.63      2.41 o
   4   2   7      129.16      141.64      1.84 o
   5   2   7       11.26        9.57      0.67 o
   6   2   7      864.03      894.12     10.46 o
   7   2   7       14.41       17.09      1.90 o
   8   2   7       99.08      100.47      2.49 o
   9   2   7       29.69       25.94      1.53 o
  10   2   7       41.75       46.76      2.34 o
   0   3   7      338.68      363.53      6.21 o
   1   3   7       84.10       95.29      1.66 o
   2   3   7       79.78       70.97      1.83 o
   3   3   7      143.09      119.98      1.74 o
   4   3   7       50.36       50.67      1.02 o
   5   3   7       20.70       23.80      0.93 o
   6   3   7      801.98      773.30      9.83 o
   7   3   7       93.37       98.18      2.76 o
   8   3   7      121.16      122.00      5.21 o
   9   3   7       40.52       45.82      1.87 o
  10   3   7        3.34        3.48      1.46 o
   0   4   7      411.03      426.18      7.25 o
   1   4   7       43.53       48.86      1.12 o
   2   4   7      553.60      577.63      7.42 o
   3   4   7      101.62      105.79      1.72 o
   4   4   7       76.52       76.42      1.57 o
   5   4   7       65.80       61.18      1.46 o
   6   4   7        6.32        6.12      0.95 o
   7   4   7        4.70        3.43      1.03 o
   8   4   7       77.14       82.06      2.43 o
   9   4   7        4.69        5.87      1.39 o
   0   5   7      386.24      426.66     10.49 o
   1   5   7       68.82       78.10      1.52 o
   2   5   7      220.71      220.42      4.25 o
   3   5   7       63.67       53.54      1.46 o
   4   5   7       80.56       81.17      1.68 o
   5   5   7      426.97      397.26      7.10 o
   6   5   7      109.38      109.28      2.41 o
   7   5   7        7.15        8.70      1.09 o
   8   5   7       19.41       18.40      1.85 o
   9   5   7        2.17        2.60      1.39 o
   0   6   7       45.26       55.61      2.09 o
   1   6   7      148.50      148.66      2.42 o
   2   6   7      229.54      245.57      3.79 o
   3   6   7      109.32       95.36      2.09 o
   4   6   7       79.41       73.45      1.88 o
   5   6   7      195.80      194.67      3.76 o
   6   6   7      121.67      123.69      3.06 o
   7   6   7       26.91       23.82      1.58 o
   8   6   7       55.38       60.34      2.53 o
   0   7   7       21.99       24.16      1.60 o
   1   7   7      159.05      153.22      3.24 o
   2   7   7       89.73       83.98      2.86 o
   3   7   7       18.88       23.87      1.30 o
   4   7   7       63.85       60.48      2.89 o
   5   7   7       84.45       76.61      3.21 o
   6   7   7       24.37       28.39      1.63 o
   7   7   7       20.93       19.58      2.13 o
   8   7   7       26.91       28.09      2.14 o
   0   8   7      293.91      287.59      8.16 o
   1   8   7      126.02      116.71      2.65 o
   2   8   7       48.50       43.18      1.90 o
   3   8   7       56.63       45.47      1.98 o
   4   8   7       52.26       54.01      2.63 o
   5   8   7       76.77       73.64      3.14 o
   6   8   7       70.33       76.27      2.53 o
   7   8   7       16.33       18.89      1.80 o
   0   9   7      155.53      164.54      7.05 o
   1   9   7       20.15       23.85      1.65 o
   2   9   7        2.14        2.67      1.32 o
   3   9   7       43.93       42.75      2.22 o
   4   9   7       11.13        8.03      1.50 o
   5   9   7       18.54       18.13      1.86 o
   6   9   7       10.02       12.73      1.62 o
   0  10   7       59.41       51.85      3.22 o
   1  10   7      125.96      133.49      4.46 o
   2  10   7       37.36       32.28      2.11 o
   3  10   7        4.96        8.68      1.81 o
   4  10   7        3.90        5.44      1.58 o
   5  10   7       95.87      103.19      3.68 o
   0  11   7       15.76       21.46      2.61 o
   1  11   7       10.97        8.63      2.01 o
   2  11   7       19.31       20.66      2.78 o
   3  11   7        3.53        0.20      1.98 o
   0   0   8     6600.53     6808.02    253.22 o
   1   0   8        4.83        7.84      0.84 o
   2   0   8      662.19      767.76     11.44 o
   3   0   8      926.51      945.25     14.04 o
   4   0   8       53.24       57.96      2.12 o
   5   0   8       99.24      101.56      2.29 o
   6   0   8        3.51        9.85      1.20 o
   7   0   8      376.54      379.26      8.74 o
   8   0   8        6.57        8.09      2.63 o
   9   0   8       12.92       15.68      2.41 o
  10   0   8        9.93       11.33      4.64 o
   0   1   8      176.14      174.96      3.61 o
   1   1   8      604.00      622.39      7.50 o
   2   1   8      240.39      228.83      2.86 o
   3   1   8      490.23      533.69      6.29 o
   4   1   8        7.50        6.28      0.66 o
   5   1   8       23.59       27.21      0.90 o
   6   1   8      477.04      465.77      6.12 o
   7   1   8      547.61      550.08      8.25 o
   8   1   8      116.20      116.86      2.77 o
   9   1   8       69.61       75.45      2.96 o
  10   1   8       67.20       64.44      2.99 o
   0   2   8      149.48      146.51      2.91 o
   1   2   8      263.70      254.40      3.96 o
   2   2   8       28.53       26.65      0.75 o
   3   2   8        4.97        3.47      0.58 o
   4   2   8        4.94        2.47      0.57 o
   5   2   8       75.43       78.85      1.54 o
   6   2   8      359.18      368.44      9.04 o
   7   2   8       81.53       83.14      2.12 o
   8   2   8       11.57       12.42      1.30 o
   9   2   8       32.39       33.35      1.79 o
  10   2   8        2.13        3.67      2.32 o
   0   3   8      327.39      308.53      6.95 o
   1   3   8      160.23      164.53      2.77 o
   2   3   8      665.61      647.39      7.60 o
   3   3   8       25.66       21.68      0.80 o
   4   3   8      190.61      184.51      2.43 o
   5   3   8      153.38      159.61      3.77 o
   6   3   8       34.56       32.64      1.25 o
   7   3   8        9.16        8.62      1.03 o
   8   3   8        0.65        1.50      1.09 o
   9   3   8        7.06        9.26      1.74 o
   0   4   8      123.97      132.02      3.16 o
   1   4   8       98.59       96.20      1.71 o
   2   4   8       34.99       34.32      1.07 o
   3   4   8      119.95      111.14      1.82 o
   4   4   8       29.73       29.40      1.23 o
   5   4   8       50.13       51.83      1.66 o
   6   4   8       24.83       24.70      1.31 o
   7   4   8       14.66       14.43      1.24 o
   8   4   8        3.33        3.68      1.18 o
   9   4   8       11.25        8.62      1.57 o
   0   5   8       23.82       27.27      2.74 o
   1   5   8      190.77      193.12      2.90 o
   2   5   8      183.30      191.95      2.77 o
   3   5   8       80.86       82.97      1.78 o
   4   5   8       68.90       63.85      1.60 o
   5   5   8      239.09      243.66      4.09 o
   6   5   8      126.09      123.41      2.83 o
   7   5   8       72.76       72.30      2.21 o
   8   5   8       15.17       16.06      1.61 o
   9   5   8        5.37        4.57      1.64 o
   0   6   8       64.29       66.54      4.07 o
   1   6   8        1.41        1.02      0.80 o
   2   6   8       71.29       65.39      1.59 o
   3   6   8      164.78      150.88      2.68 o
   4   6   8       47.59       43.26      1.48 o
   5   6   8       45.91       49.99      1.75 o
   6   6   8       20.40       21.60      1.40 o
   7   6   8       72.15       70.87      2.40 o
   8   6   8        4.53        3.39      1.53 o
   0   7   8      711.31      686.58     15.04 o
   1   7   8       69.91       73.35      2.21 o
   2   7   8       25.34       15.48      1.14 o
   3   7   8       17.00       14.28      1.23 o
   4   7   8       14.47       10.63      1.07 o
   5   7   8        0.92        1.35      1.14 o
   6   7   8       12.85       15.80      1.79 o
   7   7   8       57.00       59.22      2.29 o
   0   8   8       22.81       20.41      2.30 o
   1   8   8      139.20      117.23      2.71 o
   2   8   8       79.04       79.50      2.56 o
   3   8   8       45.81       41.00      1.93 o
   4   8   8       24.27       21.95      1.60 o
   5   8   8       49.29       49.75      2.21 o
   6   8   8        0.33        1.09      1.27 o
   7   8   8        4.85        6.63      1.51 o
   0   9   8       14.71       13.57      2.20 o
   1   9   8      151.03      155.32      3.90 o
   2   9   8       74.66       76.19      3.22 o
   3   9   8        9.36       10.15      1.47 o
   4   9   8       12.56       15.91      1.58 o
   5   9   8       76.60       72.65      2.96 o
   6   9   8       13.00        8.44      1.75 o
   0  10   8       72.31       72.39      3.81 o
   1  10   8       70.69       61.66      2.74 o
   2  10   8       15.11       16.57      1.79 o
   3  10   8        6.64        4.54      1.76 o
   4  10   8       36.36       39.76      3.26 o
   0  11   8       94.31      116.02      5.11 o
   1  11   8        5.70        5.81      2.05 o
   2  11   8        9.11       11.13      2.16 o
   1   0   9     1832.69     1906.37     29.96 o
   2   0   9      276.48      311.15      5.04 o
   3   0   9        6.27       12.10      0.95 o
   4   0   9      182.55      197.92      4.69 o
   5   0   9      302.29      299.49      5.15 o
   6   0   9      223.56      237.18      5.30 o
   7   0   9      377.64      371.95      9.22 o
   8   0   9        0.13       -0.53      1.78 o
   9   0   9       25.64       24.45      2.71 o
   0   1   9      303.44      302.36      5.36 o
   1   1   9        5.18        3.70      0.54 o
   2   1   9      319.20      294.02      3.53 o
   3   1   9      135.88      134.36      1.85 o
   4   1   9      238.01      237.94      3.09 o
   5   1   9      148.28      155.23      3.44 o
   6   1   9      381.91      391.61      5.61 o
   7   1   9       38.80       40.77      1.53 o
   8   1   9       63.17       61.08      2.17 o
   9   1   9        6.34        6.05      1.67 o
   0   2   9       58.32       51.89      1.49 o
   1   2   9      112.52      113.38      1.74 o
   2   2   9      194.03      195.62      3.39 o
   3   2   9       47.60       44.75      1.07 o
   4   2   9       51.85       60.26      1.23 o
   5   2   9      116.65      108.35      1.90 o
   6   2   9      408.42      417.62      7.15 o
   7   2   9      138.34      138.86      3.15 o
   8   2   9        1.51        1.02      1.18 o
   9   2   9        2.45        3.01      1.50 o
   0   3   9      277.90      255.79      4.71 o
   1   3   9       39.58       32.27      0.96 o
   2   3   9      430.78      424.32      5.24 o
   3   3   9      258.93      227.18      3.31 o
   4   3   9       11.40        9.31      0.78 o
   5   3   9       11.60       12.37      0.95 o
   6   3   9      205.66      212.17      3.83 o
   7   3   9       47.00       48.77      2.34 o
   8   3   9       42.31       43.19      1.93 o
   9   3   9       82.24       80.88      2.87 o
   0   4   9      290.96      264.66      5.57 o
   1   4   9       57.12       48.27      1.33 o
   2   4   9      268.92      249.93      3.40 o
   3   4   9       21.77       22.57      0.99 o
   4   4   9      245.76      227.00      3.58 o
   5   4   9       66.92       66.31      1.67 o
   6   4   9       23.22       22.80      1.31 o
   7   4   9       78.68       83.43      2.50 o
   8   4   9       70.49       73.49      3.39 o
   9   4   9        7.52        8.37      1.65 o
   0   5   9      357.66      339.58      7.08 o
   1   5   9       42.51       38.01      1.22 o
   2   5   9      204.88      198.60      3.04 o
   3   5   9      645.58      656.93      8.71 o
   4   5   9       31.66       26.29      1.16 o
   5   5   9       73.20       71.70      2.17 o
   6   5   9       69.16       64.75      2.04 o
   7   5   9        1.27        2.08      1.12 o
   8   5   9        6.73        7.30      1.42 o
   0   6   9      230.06      228.76      5.44 o
   1   6   9      119.23      122.68      2.56 o
   2   6   9       95.24      102.93      2.16 o
   3   6   9        3.34        6.29      1.02 o
   4   6   9       53.64       52.85      1.65 o
   5   6   9      392.30      370.37      6.20 o
   6   6   9        3.53        2.58      1.11 o
   7   6   9       16.18       17.91      1.46 o
   8   6   9       19.78       23.46      1.90 o
   0   7   9      449.55      379.82      8.91 o
   1   7   9      128.14      122.21      2.60 o
   2   7   9       23.31       29.34      1.32 o
   3   7   9        6.47        6.96      1.16 o
   4   7   9       80.27       69.59      2.58 o
   5   7   9       47.70       53.32      1.90 o
   6   7   9        8.93       10.86      1.36 o
   7   7   9       21.15       26.73      1.79 o
   0   8   9      416.56      429.53     11.46 o
   1   8   9      137.96      119.84      3.23 o
   2   8   9       54.61       56.83      2.07 o
   3   8   9       27.85       22.17      1.68 o
   4   8   9       60.13       57.41      2.53 o
   5   8   9       17.29       16.95      1.64 o
   6   8   9      111.27      115.81      3.51 o
   0   9   9      158.79      166.52      5.84 o
   1   9   9       58.80       55.12      2.53 o
   2   9   9        8.11        4.59      1.52 o
   3   9   9        0.79        2.01      1.34 o
   4   9   9       49.17       47.86      3.30 o
   5   9   9       22.81       28.79      1.98 o
   0  10   9        0.46        2.77      2.04 o
   1  10   9       10.23       11.47      2.13 o
   2  10   9       29.13       31.27      2.14 o
   3  10   9        5.38        8.18      1.88 o
   4  10   9        7.60       13.08      1.83 o
   0  11   9        1.49        3.17      2.49 o
   0   0  10      263.89      294.92      7.51 o
   1   0  10      303.87      283.30      5.15 o
   2   0  10     1336.25     1383.85     22.01 o
   3   0  10       10.80       11.13      0.99 o
   4   0  10       96.67      104.55      2.33 o
   5   0  10       72.04       76.55      2.25 o
   6   0  10      538.81      534.65     13.91 o
   7   0  10        9.32       10.02      2.05 o
   8   0  10       87.46       92.26      6.59 o
   9   0  10       16.56       15.93      2.54 o
   0   1  10       96.91       90.79      2.34 o
   1   1  10      145.11      155.38      2.24 o
   2   1  10      292.63      291.60      3.55 o
   3   1  10      193.47      199.08      2.67 o
   4   1  10      240.75      249.41      3.25 o
   5   1  10       10.33        9.17      0.80 o
   6   1  10       82.34       87.31      1.98 o
   7   1  10       58.95       63.08      2.00 o
   8   1  10       52.95       53.33      2.10 o
   9   1  10       35.80       49.60      2.62 o
   0   2  10       82.78       83.42      2.07 o
   1   2  10      102.21       97.26      1.62 o
   2   2  10      107.78      100.13      1.61 o
   3   2  10      137.67      139.50      2.05 o
   4   2  10       15.43       16.60      0.80 o
   5   2  10       67.52       62.75      1.42 o
   6   2  10      193.24      192.82      3.38 o
   7   2  10       77.19       82.28      2.28 o
   8   2  10       32.95       37.08      2.23 o
   9   2  10       15.58       15.37      1.92 o
   0   3  10       77.04       71.47      2.22 o
   1   3  10      391.42      381.01      5.26 o
   2   3  10      167.05      148.74      2.92 o
   3   3  10       41.15       43.27      1.19 o
   4   3  10      390.39      364.81      5.21 o
   5   3  10       20.03       18.90      1.07 o
   6   3  10       72.37       76.43      2.29 o
   7   3  10       82.95       89.70      2.42 o
   8   3  10       66.32       71.68      2.44 o
   9   3  10       23.44       28.09      2.19 o
   0   4  10      416.37      403.19      8.02 o
   1   4  10      158.17      144.93      2.55 o
   2   4  10       84.98       88.75      2.57 o
   3   4  10       85.07       89.07      2.14 o
   4   4  10      238.27      217.98      3.52 o
   5   4  10      245.84      239.55      3.84 o
   6   4  10       73.98       75.11      2.01 o
   7   4  10        7.02        5.56      1.26 o
   8   4  10        2.87        3.16      1.36 o
   0   5  10      125.40      116.37      3.85 o
   1   5  10      444.64      427.42      6.03 o
   2   5  10       95.71       90.48      1.98 o
   3   5  10      102.87      100.40      2.23 o
   4   5  10        4.50        3.65      0.83 o
   5   5  10      114.96      107.16      2.28 o
   6   5  10      108.23      100.11      2.81 o
   7   5  10       24.31       21.20      1.57 o
   8   5  10      117.45      126.22      3.41 o
   0   6  10      133.14      129.34      3.54 o
   1   6  10      130.50      128.25      2.66 o
   2   6  10        5.22        5.14      0.90 o
   3   6  10       77.85       71.71      2.01 o
   4   6  10      157.03      147.40      3.18 o
   5   6  10       24.08       20.69      1.66 o
   6   6  10        5.56        4.80      1.16 o
   7   6  10       17.21       15.40      1.45 o
   8   6  10        1.68        3.19      1.91 o
   0   7  10       23.11       18.26      1.82 o
   1   7  10      265.23      266.06      4.53 o
   2   7  10       35.43       31.44      1.40 o
   3   7  10       41.38       36.64      1.73 o
   4   7  10      107.21      108.91      2.93 o
   5   7  10       72.53       66.39      2.30 o
   6   7  10       12.58       14.63      1.50 o
   7   7  10       21.49       25.54      1.81 o
   0   8  10      229.65      245.20      6.55 o
   1   8  10       31.67       35.30      1.52 o
   2   8  10       56.51       56.54      2.10 o
   3   8  10       59.50       59.04      2.38 o
   4   8  10        4.82        4.50      1.35 o
   5   8  10       65.72       65.26      2.58 o
   6   8  10        2.21        2.04      1.52 o
   0   9  10       35.81       35.70      2.83 o
   1   9  10        7.41        8.87      1.59 o
   2   9  10       51.01       46.61      4.04 o
   3   9  10        1.99        3.41      1.41 o
   4   9  10        0.92       -0.03      1.38 o
   5   9  10        6.50       10.78      1.65 o
   0  10  10       77.30       67.36      7.80 o
   1  10  10        4.28        4.21      1.63 o
   2  10  10       19.75       15.44      1.96 o
   3  10  10        3.61        5.13      1.71 o
   1   0  11       10.52       14.52      1.08 o
   2   0  11      160.13      150.47      3.17 o
   3   0  11       13.72       13.94      1.70 o
   4   0  11      266.05      275.07      5.29 o
   5   0  11        5.21        3.09      1.18 o
   6   0  11      103.63      102.68      3.09 o
   7   0  11       15.20       17.89      1.94 o
   8   0  11      160.39      184.15      6.63 o
   9   0  11       47.20       37.47      3.20 o
   0   1  11      151.80      122.44      2.71 o
   1   1  11      401.89      382.06      5.03 o
   2   1  11      179.51      184.98      2.52 o
   3   1  11       42.56       49.94      1.16 o
   4   1  11       96.14       92.65      1.65 o
   5   1  11       60.01       62.21      1.61 o
   6   1  11        4.44        2.29      0.96 o
   7   1  11      142.64      142.66      3.16 o
   8   1  11       10.91       15.55      1.84 o
   9   1  11        0.79        0.70      2.19 o
   0   2  11      128.23      132.01      3.32 o
   1   2  11      395.13      384.71      5.10 o
   2   2  11       43.60       33.22      1.00 o
   3   2  11      147.87      146.15      2.42 o
   4   2  11       37.48       36.94      1.12 o
   5   2  11      104.59      107.92      2.20 o
   6   2  11       70.12       78.17      2.96 o
   7   2  11      109.72      115.09      3.03 o
   8   2  11       28.90       32.34      2.00 o
   9   2  11        4.65        8.37      2.17 o
   0   3  11      376.75      337.81      6.88 o
   1   3  11      177.58      165.93      2.80 o
   2   3  11      186.62      180.23      2.67 o
   3   3  11       76.89       73.43      1.58 o
   4   3  11       32.38       30.60      1.19 o
   5   3  11      196.33      190.92      3.26 o
   6   3  11        5.13        4.51      1.02 o
   7   3  11      160.23      174.58      3.66 o
   8   3  11       55.90       62.92      2.72 o
   0   4  11      723.11      680.00     12.81 o
   1   4  11      361.24      350.01      5.09 o
   2   4  11       54.62       53.30      1.38 o
   3   4  11      142.31      137.19      2.52 o
   4   4  11      156.47      151.55      4.00 o
   5   4  11       92.83       89.39      2.26 o
   6   4  11       79.96       84.02      2.18 o
   7   4  11        3.35        3.16      1.26 o
   8   4  11       94.64      102.66      3.04 o
   0   5  11     2014.08     1974.31     34.81 o
   1   5  11       18.39       15.46      1.21 o
   2   5  11       84.77       83.98      1.93 o
   3   5  11       40.55       39.63      1.64 o
   4   5  11      116.62      103.54      2.35 o
   5   5  11       53.11       44.39      1.74 o
   6   5  11       75.21       72.76      2.24 o
   7   5  11        7.70        5.41      1.36 o
   8   5  11       28.06       33.06      3.40 o
   0   6  11      543.20      541.10     10.69 o
   1   6  11       36.69       34.51      1.50 o
   2   6  11       36.24       34.08      1.32 o
   3   6  11       34.13       38.40      1.66 o
   4   6  11       29.74       29.31      1.58 o
   5   6  11        1.86       -0.31      1.15 o
   6   6  11        4.88        3.95      1.46 o
   7   6  11       26.53       25.64      1.68 o
   0   7  11       98.39      101.13      3.65 o
   1   7  11        5.43        7.87      1.09 o
   2   7  11       35.45       34.56      1.46 o
   3   7  11        8.06        6.14      1.12 o
   4   7  11        9.85        7.05      1.27 o
   5   7  11       67.31       57.80      2.24 o
   6   7  11       68.36       77.38      2.65 o
   0   8  11        7.05        3.95      1.64 o
   1   8  11      127.11      125.86      2.83 o
   2   8  11        6.91        4.71      1.26 o
   3   8  11       25.06       27.57      1.99 o
   4   8  11        0.53       -0.92      1.24 o
   5   8  11        0.55        1.99      1.34 o
   0   9  11       28.59       41.36      2.98 o
   1   9  11        6.78        6.15      1.50 o
   2   9  11        6.73        4.65      1.57 o
   3   9  11        3.90        1.89      1.47 o
   4   9  11       22.57       25.52      2.12 o
   0  10  11        0.40       -1.40      4.30 o
   1  10  11       10.01       11.43      1.86 o
   2  10  11        8.10        8.51      1.82 o
   0   0  12      462.78      445.38     11.00 o
   1   0  12      257.80      255.71      4.86 o
   2   0  12      226.95      219.58      5.89 o
   3   0  12      145.84      147.50      3.31 o
   4   0  12       58.50       58.71      1.97 o
   5   0  12      317.16      318.25      6.75 o
   6   0  12        0.58        1.86      1.30 o
   7   0  12        0.86        1.18      3.03 o
   8   0  12        0.01        4.41      3.27 o
   9   0  12        6.77        4.34      4.54 o
   0   1  12      213.82      207.90      5.14 o
   1   1  12       60.09       60.46      1.39 o
   2   1  12      217.44      211.17      3.00 o
   3   1  12      132.59      137.75      2.22 o
   4   1  12       22.30       25.07      1.04 o
   5   1  12        2.78        2.51      0.86 o
   6   1  12       26.41       24.58      1.51 o
   7   1  12        9.46        7.79      1.35 o
   8   1  12       22.74       22.21      2.09 o
   0   2  12       60.12       60.78      2.17 o
   1   2  12      126.72      119.99      2.26 o
   2   2  12       50.98       51.09      1.25 o
   3   2  12       59.08       57.12      1.41 o
   4   2  12        5.87        5.37      0.75 o
   5   2  12       80.55       82.08      2.06 o
   6   2  12      231.05      236.38      4.45 o
   7   2  12      141.10      149.86      3.97 o
   8   2  12       39.68       46.75      2.32 o
   0   3  12      230.50      223.94      5.06 o
   1   3  12     1048.06      982.32     12.68 o
   2   3  12      586.43      565.97      7.65 o
   3   3  12      103.15       98.22      1.93 o
   4   3  12       80.35       82.42      1.90 o
   5   3  12      311.96      298.08      4.60 o
   6   3  12      190.59      202.95      3.76 o
   7   3  12       11.88        8.99      1.40 o
   8   3  12       26.39       29.97      2.06 o
   0   4  12       29.43       32.52      1.81 o
   1   4  12      299.67      291.41      4.45 o
   2   4  12      150.01      139.31      2.45 o
   3   4  12        0.20        0.80      0.91 o
   4   4  12      143.66      138.45      2.85 o
   5   4  12       42.15       33.51      1.44 o
   6   4  12      156.35      154.33      3.17 o
   7   4  12       15.68       16.37      1.77 o
   8   4  12        5.61        7.02      2.02 o
   0   5  12      375.12      375.35      7.82 o
   1   5  12       72.91       71.97      1.82 o
   2   5  12       38.28       38.15      1.38 o
   3   5  12       33.79       30.41      1.50 o
   4   5  12       69.53       60.43      1.80 o
   5   5  12      206.03      191.92      4.33 o
   6   5  12        5.40        4.43      1.32 o
   7   5  12        2.45        2.87      1.51 o
   0   6  12      254.59      267.54      6.08 o
   1   6  12       28.34       28.58      1.55 o
   2   6  12       34.85       34.03      1.93 o
   3   6  12       37.02       31.16      1.50 o
   4   6  12        8.15        4.63      1.08 o
   5   6  12       12.02       10.75      1.43 o
   6   6  12       29.84       31.85      1.84 o
   7   6  12       29.30       36.58      2.33 o
   0   7  12        5.45        8.46      1.70 o
   1   7  12        9.59        7.79      1.12 o
   2   7  12       23.94       22.93      1.35 o
   3   7  12        6.43        5.72      1.18 o
   4   7  12       27.30       20.82      1.91 o
   5   7  12        8.99        8.86      1.42 o
   6   7  12       34.32       38.13      2.05 o
   0   8  12        3.00        2.71      1.69 o
   1   8  12       31.57       41.50      1.69 o
   2   8  12        1.25        2.84      1.29 o
   3   8  12        2.47        2.09      1.28 o
   4   8  12        3.30        3.01      1.35 o
   5   8  12       55.50       57.42      2.39 o
   0   9  12        8.33        6.03      1.90 o
   1   9  12        3.80        3.16      1.36 o
   2   9  12        6.77        4.96      1.54 o
   3   9  12        6.09        6.98      1.50 o
   0  10  12       25.23       27.45      5.43 o
   1   0  13       91.18       89.12      2.65 o
   2   0  13        1.34        0.85      1.23 o
   3   0  13       84.95       80.05      2.31 o
   4   0  13       82.03       84.44      3.13 o
   5   0  13      517.80      492.32     16.62 o
   6   0  13       17.18       16.46      1.87 o
   7   0  13       59.13       59.50      3.52 o
   8   0  13        2.11        5.29      2.83 o
   0   1  13        9.88       12.94      1.24 o
   1   1  13       41.63       40.25      1.32 o
   2   1  13       36.63       38.84      1.29 o
   3   1  13       11.64       11.07      0.86 o
   4   1  13       25.36       21.39      1.12 o
   5   1  13       99.22       94.95      2.13 o
   6   1  13       13.09       13.22      1.25 o
   7   1  13        1.49        2.02      1.23 o
   8   1  13       52.26       58.63      2.88 o
   0   2  13      370.57      354.69      7.28 o
   1   2  13       19.60       18.98      0.99 o
   2   2  13       77.26       72.70      1.63 o
   3   2  13       47.14       41.14      1.25 o
   4   2  13        4.74        2.50      0.88 o
   5   2  13       25.74       23.36      1.27 o
   6   2  13       36.70       35.20      2.03 o
   7   2  13       56.58       59.03      2.27 o
   8   2  13       15.14       18.72      1.89 o
   0   3  13     1171.99     1129.87     28.99 o
   1   3  13      112.79      110.47      2.30 o
   2   3  13       32.56       34.14      1.20 o
   3   3  13      119.87      119.47      2.35 o
   4   3  13      231.10      218.32      3.84 o
   5   3  13       57.38       54.38      1.76 o
   6   3  13       55.09       62.38      3.46 o
   7   3  13       24.22       23.88      1.72 o
   8   3  13       24.75       33.28      2.22 o
   0   4  13      103.90      104.65      3.16 o
   1   4  13      218.43      216.60      3.82 o
   2   4  13        0.50        0.78      0.88 o
   3   4  13      193.64      177.00      4.06 o
   4   4  13       59.14       55.06      1.71 o
   5   4  13      149.72      147.46      3.07 o
   6   4  13       14.54       17.16      1.51 o
   7   4  13       44.58       57.52      3.11 o
   0   5  13       72.48       68.62      3.48 o
   1   5  13      574.41      545.00      7.65 o
   2   5  13       38.24       36.44      1.43 o
   3   5  13       62.66       56.94      2.29 o
   4   5  13      112.77      107.13      2.51 o
   5   5  13       14.49       13.94      1.22 o
   6   5  13        0.28        1.12      1.31 o
   7   5  13       75.02       74.58      3.25 o
   0   6  13        2.41        4.04      1.41 o
   1   6  13       42.54       42.67      2.11 o
   2   6  13       10.82        9.04      1.06 o
   3   6  13       22.12       21.23      1.37 o
   4   6  13       37.53       35.01      1.55 o
   5   6  13       46.26       46.42      1.94 o
   6   6  13       32.38       34.99      2.07 o
   0   7  13       18.93       15.83      3.15 o
   1   7  13       29.07       30.10      1.49 o
   2   7  13       62.59       65.04      2.52 o
   3   7  13        1.34        2.79      1.15 o
   4   7  13       20.53       23.89      1.67 o
   5   7  13        9.62        9.29      1.51 o
   0   8  13       16.02       15.77      2.07 o
   1   8  13        3.10        4.37      1.19 o
   2   8  13       98.63      109.78      2.89 o
   3   8  13       16.15       17.17      1.59 o
   4   8  13       16.44       18.68      1.68 o
   0   9  13       16.13       19.66      2.34 o
   1   9  13        9.02        6.00      1.43 o
   2   9  13        0.45       -1.14      1.52 o
   0   0  14      627.05      631.56     29.13 o
   1   0  14       80.76       79.09      2.94 o
   2   0  14       65.57       68.43      2.40 o
   3   0  14       14.48       13.32      1.38 o
   4   0  14        0.35        1.56      1.18 o
   5   0  14       66.12       70.64      3.42 o
   6   0  14        6.35       10.42      1.78 o
   7   0  14       50.12       59.12      3.57 o
   8   0  14       35.93       39.88      4.26 o
   0   1  14       47.95       51.87      3.42 o
   1   1  14      102.24       93.52      3.11 o
   2   1  14       68.05       62.49      1.73 o
   3   1  14       45.85       46.09      1.62 o
   4   1  14       47.90       49.30      1.76 o
   5   1  14       68.62       67.59      2.02 o
   6   1  14       34.85       35.21      2.07 o
   7   1  14       10.52       14.60      1.89 o
   8   1  14        3.79        7.98      2.62 o
   0   2  14       76.59       73.46      2.52 o
   1   2  14       13.94       14.30      1.02 o
   2   2  14      195.35      181.17      3.12 o
   3   2  14       11.60       10.96      1.22 o
   4   2  14      101.60       91.22      2.21 o
   5   2  14        6.87        5.97      1.05 o
   6   2  14       29.11       27.34      1.58 o
   7   2  14        1.99        1.79      1.37 o
   0   3  14     1127.14     1122.74     20.50 o
   1   3  14       18.36       17.16      1.06 o
   2   3  14       52.86       54.68      1.47 o
   3   3  14        3.83        2.66      0.86 o
   4   3  14       11.74        9.12      1.12 o
   5   3  14       24.00       21.11      1.40 o
   6   3  14       35.10       37.82      1.76 o
   7   3  14       47.53       47.91      2.17 o
   0   4  14      618.95      606.08     11.83 o
   1   4  14      239.40      234.57      3.89 o
   2   4  14      294.25      276.21      4.17 o
   3   4  14       49.76       48.13      1.64 o
   4   4  14      284.76      272.07      4.83 o
   5   4  14       32.91       29.15      1.58 o
   6   4  14        1.26        2.24      1.30 o
   7   4  14       33.81       38.77      2.53 o
   0   5  14        4.54        5.36      1.48 o
   1   5  14      146.34      139.46      2.79 o
   2   5  14       36.50       33.50      1.39 o
   3   5  14       72.44       68.26      2.37 o
   4   5  14       29.81       31.96      1.48 o
   5   5  14       43.98       46.02      1.77 o
   6   5  14        5.21        3.32      1.55 o
   0   6  14        1.51        1.88      1.42 o
   1   6  14       12.34       13.61      1.94 o
   2   6  14       23.80       23.41      1.29 o
   3   6  14        5.71        4.30      1.14 o
   4   6  14        5.46        5.83      1.13 o
   5   6  14        0.40        0.79      1.23 o
   6   6  14       63.57       69.12      2.59 o
   0   7  14        7.40       10.06      1.91 o
   1   7  14       16.78       16.85      1.37 o
   2   7  14       30.75       29.65      1.63 o
   3   7  14       13.53       15.57      1.39 o
   4   7  14       16.87       15.75      1.74 o
   5   7  14       57.82       57.59      3.00 o
   0   8  14       20.53       19.25      2.29 o
   1   8  14       67.43       65.71      2.16 o
   2   8  14        6.37        5.30      1.41 o
   3   8  14       14.15       18.67      1.71 o
   0   9  14        2.38        3.26      2.14 o
   1   9  14        2.89        5.83      2.37 o
   1   0  15       46.91       44.09      2.25 o
   2   0  15       17.90       19.26      1.67 o
   3   0  15       25.25       29.17      1.77 o
   4   0  15        8.97        7.47      1.37 o
   5   0  15      137.56      141.03      4.54 o
   6   0  15        5.95        7.76      1.85 o
   7   0  15        0.54        0.38      3.61 o
   0   1  15      331.17      320.06      7.80 o
   1   1  15      142.97      135.19      2.96 o
   2   1  15       19.17       16.13      1.08 o
   3   1  15        7.70        5.55      0.94 o
   4   1  15      193.38      175.50      3.40 o
   5   1  15       15.32       13.02      1.25 o
   6   1  15       10.76       11.85      1.43 o
   7   1  15       50.15       56.71      2.35 o
   0   2  15        2.61        3.27      1.23 o
   1   2  15      101.46       97.33      2.27 o
   2   2  15       35.96       34.10      1.85 o
   3   2  15      237.80      238.23      3.93 o
   4   2  15        0.65        0.82      0.94 o
   5   2  15       63.53       62.21      2.05 o
   6   2  15       35.33       42.18      1.87 o
   7   2  15        2.27        5.26      1.63 o
   0   3  15      223.92      218.79      5.24 o
   1   3  15       45.99       46.78      1.52 o
   2   3  15       19.07       19.33      1.12 o
   3   3  15       37.75       35.60      1.46 o
   4   3  15       28.03       29.91      1.51 o
   5   3  15       14.89       17.32      1.39 o
   6   3  15       24.01       23.78      1.69 o
   7   3  15        1.95        6.67      1.68 o
   0   4  15       73.71       73.66      4.20 o
   1   4  15       15.93       17.08      1.14 o
   2   4  15      105.13      102.28      2.16 o
   3   4  15       67.06       68.96      2.43 o
   4   4  15        8.56       12.25      1.33 o
   5   4  15        3.25        3.81      1.21 o
   6   4  15        1.35       -0.93      1.48 o
   0   5  15      106.83      105.19      4.63 o
   1   5  15      267.26      268.34      4.71 o
   2   5  15      172.80      181.12      3.35 o
   3   5  15        2.96        3.68      1.47 o
   4   5  15       24.98       29.50      1.48 o
   5   5  15       26.69       25.54      1.62 o
   6   5  15        8.99       12.82      1.81 o
   0   6  15        4.35        3.10      1.73 o
   1   6  15       13.25       13.38      1.31 o
   2   6  15       25.39       30.10      1.45 o
   3   6  15        2.28        2.27      1.15 o
   4   6  15       42.04       39.93      1.71 o
   5   6  15        8.06        9.36      1.44 o
   0   7  15      181.17      194.77     13.98 o
   1   7  15       30.52       34.26      1.82 o
   2   7  15       10.37       12.11      1.46 o
   3   7  15       42.47       46.97      2.23 o
   4   7  15       15.40       16.73      1.53 o
   0   8  15        9.11       11.39      2.20 o
   1   8  15       31.36       31.88      1.75 o
   2   8  15       31.60       41.61      2.13 o
   0   0  16     1289.46     1181.85     39.99 o
   1   0  16      127.80      127.41      4.62 o
   2   0  16       12.33       14.55      1.67 o
   3   0  16      164.01      159.01      4.82 o
   4   0  16      127.42      115.65      4.29 o
   5   0  16        1.72        0.40      1.66 o
   6   0  16       59.42       63.18      4.56 o
   7   0  16       52.48       65.01      6.81 o
   0   1  16       37.62       33.05      2.08 o
   1   1  16        8.06        9.87      1.07 o
   2   1  16       31.85       32.92      1.47 o
   3   1  16       26.47       26.44      1.33 o
   4   1  16       10.20        8.28      1.18 o
   5   1  16       26.43       24.17      1.77 o
   6   1  16       45.07       44.99      2.61 o
   7   1  16        5.39        9.79      2.90 o
   0   2  16       45.15       39.95      2.27 o
   1   2  16      134.04      129.13      2.97 o
   2   2  16       80.13       77.60      2.22 o
   3   2  16       34.29       34.68      1.95 o
   4   2  16       57.60       64.20      2.27 o
   5   2  16      115.23      109.83      3.10 o
   6   2  16        3.75        1.52      1.45 o
   0   3  16        1.15        0.48      1.30 o
   1   3  16      136.65      141.03      2.96 o
   2   3  16       10.72        9.70      1.37 o
   3   3  16        5.67        6.97      1.22 o
   4   3  16        5.77        8.54      1.22 o
   5   3  16       27.53       30.81      1.66 o
   6   3  16        6.17        7.85      1.47 o
   0   4  16       29.91       32.29      1.98 o
   1   4  16       73.78       77.44      2.04 o
   2   4  16        4.00        6.02      1.11 o
   3   4  16       34.30       37.09      1.84 o
   4   4  16       42.19       44.17      1.87 o
   5   4  16        5.87        8.25      1.35 o
   6   4  16       11.60       12.79      1.83 o
   0   5  16       50.68       53.16      2.46 o
   1   5  16       20.04       24.22      1.45 o
   2   5  16       37.14       43.15      1.64 o
   3   5  16       27.85       29.89      1.62 o
   4   5  16        0.24        1.59      1.20 o
   5   5  16        5.49        8.51      1.42 o
   0   6  16       19.46       18.58      2.15 o
   1   6  16       50.43       56.73      2.02 o
   2   6  16       23.18       25.47      1.58 o
   3   6  16       44.86       45.74      1.94 o
   4   6  16       15.22       14.19      1.46 o
   0   7  16       55.12       58.89      3.22 o
   1   7  16       29.76       27.65      1.78 o
   2   7  16       27.11       30.63      1.77 o
   3   7  16        7.87       11.92      1.47 o
   1   0  17      137.62      134.54      4.39 o
   2   0  17       29.18       28.59      2.51 o
   3   0  17       12.58       15.04      1.88 o
   4   0  17       98.15       88.41      3.54 o
   5   0  17       15.65       17.02      2.37 o
   6   0  17        0.00        5.84      2.84 o
   0   1  17      188.98      186.91      5.67 o
   1   1  17       26.99       27.02      1.43 o
   2   1  17       42.84       45.98      1.78 o
   3   1  17       18.45       19.33      1.46 o
   4   1  17       28.08       31.41      2.42 o
   5   1  17       57.06       62.92      2.58 o
   6   1  17      113.08      125.02      3.79 o
   0   2  17       63.31       56.91      3.42 o
   1   2  17      133.44      137.22      3.16 o
   2   2  17       10.70       10.63      1.17 o
   3   2  17       35.68       36.65      1.57 o
   4   2  17       20.24       18.14      2.26 o
   5   2  17        0.69        1.49      1.42 o
   6   2  17       46.66       55.31      2.59 o
   0   3  17       95.20       87.68      3.46 o
   1   3  17        0.86        0.90      1.04 o
   2   3  17      139.75      133.59      2.96 o
   3   3  17       21.65       22.20      1.57 o
   4   3  17       14.20       18.57      1.57 o
   5   3  17       45.16       49.16      2.22 o
   0   4  17       21.32       23.09      2.04 o
   1   4  17        3.39        2.35      1.07 o
   2   4  17       75.39       72.50      2.32 o
   3   4  17       10.20        8.34      1.53 o
   4   4  17       28.77       27.77      1.71 o
   5   4  17       23.79       29.72      1.79 o
   0   5  17       57.21       50.24      3.30 o
   1   5  17       20.85       22.24      1.46 o
   2   5  17       27.35       27.41      1.53 o
   3   5  17       88.46       92.97      2.94 o
   4   5  17       15.76       14.03      1.51 o
   0   6  17       23.39       23.14      2.37 o
   1   6  17        7.65        7.25      1.31 o
   2   6  17       50.31       54.09      2.12 o
   3   6  17       14.19       16.89      1.54 o
   0   7  17        0.51       -1.95      1.95 o
   1   7  17       25.55       35.85      8.84 o
   0   0  18       62.79       59.80      4.04 o
   1   0  18       44.56       45.73      2.57 o
   2   0  18       14.02       10.64      1.69 o
   3   0  18       24.90       29.75      2.27 o
   4   0  18       12.13       10.90      1.85 o
   5   0  18      197.09      220.33      7.54 o
   0   1  18      123.07      116.76      4.13 o
   1   1  18      111.54      113.59      2.87 o
   2   1  18       49.22       48.12      2.06 o
   3   1  18       11.44       15.75      1.83 o
   4   1  18       13.46       12.27      1.45 o
   5   1  18       99.16      101.26      4.01 o
   0   2  18       24.69       26.19      2.06 o
   1   2  18       15.05       19.26      1.38 o
   2   2  18       20.65       25.48      1.49 o
   3   2  18        8.87        5.19      1.21 o
   4   2  18       30.07       31.57      2.21 o
   5   2  18       44.08       52.03      2.48 o
   0   3  18       49.78       46.11      2.63 o
   1   3  18       30.32       29.57      1.61 o
   2   3  18      117.67      121.23      3.06 o
   3   3  18       26.71       28.70      2.83 o
   4   3  18       38.53       45.09      3.27 o
   0   4  18        0.02        1.57      1.62 o
   1   4  18       31.08       30.75      1.64 o
   2   4  18       31.62       32.25      1.74 o
   3   4  18       58.77       68.30      2.53 o
   4   4  18        1.57        3.37      1.48 o
   0   5  18        1.01        5.06      1.84 o
   1   5  18       36.99       35.84      2.38 o
   2   5  18       23.30       24.30      1.70 o
   3   5  18       31.14       32.82      2.21 o
   0   6  18       10.49       12.14      2.42 o
   1   6  18       35.23       41.28      2.02 o
   1   0  19       20.47       23.57      2.11 o
   2   0  19        9.13        7.17      1.78 o
   3   0  19        3.60        6.34      1.88 o
   4   0  19       36.59       35.98      3.07 o
   0   1  19      201.29      205.71      6.11 o
   1   1  19       40.86       39.82      1.80 o
   2   1  19       24.65       25.44      1.55 o
   3   1  19       52.80       51.65      2.03 o
   4   1  19        8.41        8.40      1.46 o
   0   2  19       89.28       93.03      3.76 o
   1   2  19        6.50        9.57      1.45 o
   2   2  19        3.67        4.73      1.23 o
   3   2  19        2.14        3.68      1.26 o
   4   2  19        5.15        4.77      1.59 o
   0   3  19        6.23        7.05      1.78 o
   1   3  19       50.30       52.48      2.07 o
   2   3  19       72.03       82.87      2.58 o
   3   3  19       58.45       67.04      2.77 o
   0   4  19       17.79       21.85      2.79 o
   1   4  19        5.83        5.35      1.31 o
   2   4  19        4.36        7.64      1.46 o
   0   5  19      148.52      152.80     10.11 o
   0   0  20       24.07       30.14      3.37 o
   1   0  20       22.11       26.81      2.31 o
   2   0  20       14.49       19.54      2.12 o
   3   0  20        6.22       10.28      2.01 o
   0   1  20        0.10        5.66      1.75 o
   1   1  20       16.87       16.74      1.45 o
   2   1  20       68.90       76.29      2.54 o
   3   1  20       15.63       16.08      2.07 o
   0   2  20       14.94       16.33      3.52 o
   1   2  20        2.81        4.25      1.28 o
   2   2  20       21.07       25.80      1.67 o
   0   3  20        2.28        5.76      2.10 o
   1   3  20       41.30       47.56      2.06 o
 
